# Supplementary material for: RNA-Sequencing Analysis Reveals a Regulatory Role for Transcription Factor Fezf2 in the Mature Motor Cortex
Source: Front Mol Neurosci. 2017 Sep 7;10:283. doi: 10.3389/fnmol.2017.00283 (PMC5594072; doi:10.3389/fnmol.2017.00283)
Supplement: Supplementary file 1 [file Table_1.xlsx]

## Sheet: Sheet1
Supplementary table 1 Primers used in qPCR analysis
Gene	Forward 5' - 3'	Reverse 5' - 3'	Primer efficiency	NCBI reference (O’Leary et al. 2016)	Use
Mouse
Fezf2	CTCTACTGACAGCAAACCCAA	GCACACAAACGGTCTAGC	2.02	Forebrain embryonic zinc finger 2, NM_080433.3	Validate knockdown and RNA-seq
Nrxn1	AACGGACTGATGCTTCACACA	CCTGAGTGCTGACGCAGATT	2.041	Neurexin 1, NM_020252.3	Validate RNA-seq
Grin2a	AGCCCCCTTCGTCATCGTAGA	ACCCCTTGCAGCACTTCTTCAC	1.996	Glutatmate ionotropic receptor NMDA type subunit 2A, NM_008170.2	Validate RNA-seq
Clint1	GCAAAACCCTGCCCTCTACTT	AGGCTGTTGCATATTCTGTTGTT	1.97	Clathin interactor 1, NM_001045520.3	Validate RNA-seq
Wdr33	TAGCCAGCAGCCAATCAAGT	ACAGAGATGGTCCCGAGAGG	2.082	WD repeat domain 33, NM_001170966.1	Reference gene
Poldip3	AACCACCAGGCTAAACAGAACT	ACTTTGTGAGAGGGAGGGC	1.807	Polymerase (DNA-directed), delta interacting protein 3, NM_178627.3	Reference gene
Ipo8	CTGGCAGCAGGGCAGTTTCACA	ACTAAGCAGCAGCGGTGACG	1.869	Importin 8, NM_001081113.1	Reference gene
Viral titring
WPRE	CCGTTGTCAGGCAACGTG	AGCTGACAGGTGGTGGCAAT	N/A	Woodchuck posttrancriptional response element	For viral genomic titres
