# Supplementary material for: RNA-Sequencing Analysis Reveals a Regulatory Role for Transcription Factor Fezf2 in the Mature Motor Cortex
Source: Front Mol Neurosci. 2017 Sep 7;10:283. doi: 10.3389/fnmol.2017.00283 (PMC5594072; doi:10.3389/fnmol.2017.00283)
Supplement: Supplementary file 2 [file Table_2.xlsx]

## Sheet: Sheet1
Supplementary table 2. Validation of RNAi homology of Fezf2 shRNA
To identify potential off-target binding the short shRNA sequences for Fezf2 was aligned to the mouse mRNA database using BLASTN.
Table shows detail of alignments.
Description	Accession Number	Match Score	E value	Query cover	Identity
Mouse Fezf2 shRNA; GGGAACTACAAGAATCACA
Mus musculus FEZF family zinc finger 2 (Fezf2), mRNA	NM_080433.3	38.2	0.002	1	1
Mus musculus zinc finger protein 523 (Zfp523), mRNA	NM_172617.3	28.2	1.5	0.73	1
Mus musculus amyloid beta (A4) precursor protein-binding, family B, member 2 (Apbb2) transcript variant 1, mRNA	NM_009686.2	26.3	6	0.68	1
