# Supplementary material for: RNA-Sequencing Analysis Reveals a Regulatory Role for Transcription Factor Fezf2 in the Mature Motor Cortex
Source: Front Mol Neurosci. 2017 Sep 7;10:283. doi: 10.3389/fnmol.2017.00283 (PMC5594072; doi:10.3389/fnmol.2017.00283)
Supplement: Supplementary file 3 [file Table_3.xlsx]

## Sheet: Sheet1
Supplementary table 3. Differentially expressed genes identified from DESeq2 analysis of Fezf shRNA vs non-silencing shRNA-treated M1 tissue. False-discovery rate ≤ 0.05, Logfoldchange ≥ ± 0.2.
baseMean: intermediate mean for the normalised counts of all samples
lfcSE: log fold change standard error
stat: Wald statistic
p-value: Wald test p-value
adj-p: Benjamini hochberg adjusted p-value (False discovery rate)
Gene symbol	baseMean	log2FoldChange	lfcSE	stat	p-value	adj-p
Slc9a9	4592.63	0.501398	0.0576845	8.69208	3.55857e-18	2.08967e-14
Kctd16	12009.6	0.713415	0.0822672	8.67192	4.24903e-18	2.08967e-14
Car10	15401.4	0.519698	0.0670607	7.74966	9.2142e-15	3.02103e-11
Unc5d	8036.53	0.706134	0.0929812	7.59438	3.09268e-14	7.60491e-11
Cacna1c	4215.77	0.4284	0.0572713	7.48019	7.42166e-14	1.45999e-10
Tmtc2	1763.01	0.443018	0.0595458	7.43996	1.00717e-13	1.65109e-10
Grip1	6871.41	0.450328	0.0613975	7.33464	2.22317e-13	3.12387e-10
Cntnap5a	6546.07	0.539787	0.0738836	7.30591	2.75402e-13	3.38606e-10
Cacna2d1	15871.8	0.335185	0.0460918	7.27213	3.53873e-13	3.86744e-10
Grm7	18954.9	0.53143	0.0740271	7.17886	7.02967e-13	6.91438e-10
Rgs7	8902.05	0.465007	0.065117	7.1411	9.25892e-13	8.27915e-10
Smyd3	2055.12	0.52151	0.0734761	7.09768	1.26865e-12	1.03987e-09
Sorbs2	17002.8	0.420697	0.0607907	6.92041	4.5035e-12	3.40742e-09
Dlgap2	21993.6	0.516094	0.0769495	6.70691	1.98782e-11	1.39659e-08
Erc2	25691.2	0.515281	0.0809094	6.36862	1.90737e-10	1.25073e-07
Angpt2	481.673	0.496609	0.0786389	6.31505	2.70071e-10	1.66026e-07
Negr1	15837.2	0.556262	0.0886815	6.27258	3.55117e-10	2.05467e-07
Gpc6	9360.49	0.586534	0.094481	6.20795	5.36791e-10	2.93327e-07
Nrg3	56362	0.460415	0.0749609	6.14207	8.14519e-10	4.21663e-07
Csmd1	65020.7	0.477507	0.0779044	6.12939	8.82171e-10	4.33852e-07
Frmd5	3817.36	0.397824	0.0650156	6.11891	9.42188e-10	4.41303e-07
Nlgn1	38605.9	0.472669	0.0775268	6.09685	1.0818e-09	4.83662e-07
Grm3	11734.2	0.2914	0.0481475	6.05224	1.42843e-09	6.1087e-07
Galntl6	4136.22	0.530408	0.089515	5.92535	3.11626e-09	1.27715e-06
Ppfia2	10547.5	0.278382	0.0471669	5.90205	3.59002e-09	1.41246e-06
Spats2l	1647.15	0.487615	0.0832367	5.85817	4.67997e-09	1.77047e-06
Tmem132d	8354.22	0.390993	0.0668967	5.84473	5.07403e-09	1.84845e-06
Tsga10	1170.04	0.373465	0.0642944	5.80868	6.29673e-09	2.21195e-06
Kcnc2	7991.27	0.285298	0.0493545	5.78058	7.44429e-09	2.42737e-06
Pde4d	4604.88	0.382461	0.0662661	5.77159	7.85271e-09	2.42737e-06
Tenm4	17239.2	0.385902	0.0668734	5.77064	7.89709e-09	2.42737e-06
Zfp407	2134.13	0.424945	0.0735818	5.77514	7.68902e-09	2.42737e-06
Fars2	2633.03	0.40006	0.0696456	5.74422	9.23452e-09	2.75245e-06
Rfx3	3305.12	0.45747	0.0799025	5.72535	1.03222e-08	2.98615e-06
A330023F24Rik	3645.55	0.434882	0.0760645	5.71728	1.08244e-08	3.04198e-06
Ghr	753.383	0.451624	0.0790935	5.71	1.12976e-08	3.08675e-06
Kcnh7	30953	0.380976	0.066889	5.69564	1.22906e-08	3.21873e-06
Dok6	4630.44	0.440904	0.0774378	5.69365	1.24351e-08	3.21873e-06
Nwd2	4270.71	0.363204	0.0639549	5.67906	1.3544e-08	3.41586e-06
Tyms	2975.24	0.404183	0.0712597	5.67197	1.41169e-08	3.47134e-06
Ppp2r2b	14076.9	0.423304	0.0750192	5.64261	1.67495e-08	4.01824e-06
Parp8	1485.37	0.398369	0.0708422	5.62332	1.8732e-08	4.38684e-06
Pbx1	5514.98	0.410786	0.0737372	5.57094	2.53364e-08	5.53796e-06
Myo16	2907.41	0.43328	0.0777349	5.57382	2.49215e-08	5.53796e-06
Gm15414	730.23	0.647712	0.116234	5.57246	2.5116e-08	5.53796e-06
Srgap3	5046.1	0.34444	0.0619242	5.56228	2.66276e-08	5.69368e-06
Ctnnd2	24421	0.381983	0.0688403	5.54883	2.87587e-08	6.01745e-06
Elp4	916.572	0.439347	0.0792304	5.54518	2.93654e-08	6.01745e-06
Skint6	606.371	0.489592	0.088395	5.53869	3.04749e-08	6.11738e-06
Kcnq1	6616.74	0.404562	0.0733767	5.51349	3.51789e-08	6.92039e-06
2010111I01Rik	5772.51	0.3294	0.0598445	5.50426	3.70719e-08	7.14979e-06
Irf2	1993.88	0.402537	0.0731818	5.5005	3.78719e-08	7.16362e-06
Sorbs2os	10243.5	0.371693	0.06772	5.48867	4.0498e-08	7.51581e-06
Gm26905	1469.39	0.534524	0.0982093	5.4427	5.24788e-08	9.55892e-06
Plcb1	29975.4	0.346487	0.0638709	5.42481	5.80165e-08	1.03755e-05
Rgs6	8740.16	0.501812	0.0926809	5.4144	6.14931e-08	1.08008e-05
Sestd1	3410.03	0.312012	0.0578436	5.39406	6.88823e-08	1.18864e-05
Fstl4	5698.51	0.56341	0.104537	5.38957	7.06277e-08	1.19775e-05
Tcf4	13084.7	0.35885	0.0671363	5.3451	9.03672e-08	1.50653e-05
Ntm	41100.7	0.463322	0.0868331	5.33578	9.51361e-08	1.53403e-05
Hs6st3	18623.7	0.535009	0.100262	5.3361	9.49646e-08	1.53403e-05
Adgrb3	28541.6	0.407786	0.0766977	5.31679	1.05614e-07	1.61513e-05
C230004F18Rik	6995.79	0.428679	0.0806565	5.31487	1.06734e-07	1.61513e-05
Pcdh15	2862.83	0.510843	0.0961096	5.31521	1.06534e-07	1.61513e-05
Il1rapl2	4803.42	0.537118	0.100898	5.3234	1.01847e-07	1.61513e-05
Prr16	3130.54	0.541119	0.10204	5.30301	1.13911e-07	1.69761e-05
Kif16b	2725.16	0.386292	0.0730143	5.29063	1.21893e-07	1.77723e-05
Samd12	5802.17	0.467765	0.0884381	5.28918	1.22867e-07	1.77723e-05
Slit2	4376.69	0.536888	0.101562	5.28631	1.24807e-07	1.77914e-05
Nrxn3	59245.2	0.400493	0.0765877	5.22921	1.70233e-07	2.33938e-05
Npas3	3851.21	0.407012	0.0778505	5.22812	1.71244e-07	2.33938e-05
Xkr4	13474.5	0.461401	0.0881881	5.23201	1.67675e-07	2.33938e-05
Prkd1	1085.41	0.325606	0.0623357	5.22343	1.7564e-07	2.36656e-05
Ccser1	11852.9	0.383189	0.0734692	5.21564	1.83184e-07	2.43486e-05
Jakmip2	4759.33	0.299999	0.0575695	5.21107	1.87758e-07	2.4453e-05
Med27	1312.86	0.332046	0.0637489	5.20865	1.90221e-07	2.4453e-05
Pde8b	4874.16	0.370106	0.0711371	5.20271	1.964e-07	2.4453e-05
Dpyd	809.55	0.383798	0.0737379	5.2049	1.94101e-07	2.4453e-05
Gm15155	2770.12	0.3934	0.0755679	5.20591	1.93048e-07	2.4453e-05
Cblb	2066.53	0.308267	0.0592897	5.19934	1.99999e-07	2.45898e-05
Slc35f4	3225.75	0.389486	0.075312	5.17163	2.32059e-07	2.81795e-05
R3hdm1	22043	0.31765	0.0614892	5.16595	2.39221e-07	2.86948e-05
Dennd1a	5709.82	0.354544	0.0686676	5.16319	2.42772e-07	2.877e-05
P3h2	498.508	0.454594	0.0881102	5.15938	2.47772e-07	2.90129e-05
5730522E02Rik	580.146	0.430245	0.0843311	5.10186	3.36335e-07	3.89199e-05
Ldlrad4	6722.02	0.445591	0.0874028	5.09813	3.4303e-07	3.92331e-05
Cabp7	639.747	-0.506847	0.099649	-5.08633	3.65064e-07	4.12732e-05
Prkg1	8782.85	0.371571	0.0733954	5.06259	4.13598e-07	4.6229e-05
Lyrm4	1801.18	0.390298	0.0771735	5.05741	4.24986e-07	4.69123e-05
Vav3	864.83	0.397689	0.0786645	5.05551	4.2925e-07	4.69123e-05
Angptl2	543.573	0.471945	0.0936359	5.04021	4.65022e-07	5.02632e-05
Lcorl	1352.96	0.396543	0.0788791	5.02722	4.9763e-07	5.32032e-05
Gabrb1	8549.42	0.404661	0.0806645	5.01659	5.25973e-07	5.56287e-05
2210408F21Rik	2169.99	0.402732	0.0804663	5.00498	5.58684e-07	5.84598e-05
Kcnh1	9418.78	0.313746	0.0627802	4.99753	5.807e-07	6.01239e-05
Lrrc7	21446.8	0.33912	0.067929	4.99227	5.96723e-07	6.11392e-05
Sgip1	9733.01	0.311637	0.0624512	4.99008	6.0353e-07	6.11992e-05
Jazf1	5398.49	0.400187	0.080284	4.98464	6.20766e-07	6.23046e-05
Nav2	1772.02	0.405974	0.0814817	4.9824	6.28016e-07	6.23956e-05
Fbxl17	8057.31	0.390361	0.0784514	4.97584	6.49653e-07	6.38999e-05
Adcy2	11136	0.325172	0.065396	4.97235	6.61471e-07	6.44181e-05
Fhod3	7687.66	0.359189	0.072326	4.96626	6.82573e-07	6.58215e-05
Kcnq3	20522.8	0.429823	0.0866657	4.95954	7.06586e-07	6.74755e-05
Alk	1215.07	0.375231	0.0757828	4.9514	7.36815e-07	6.96857e-05
Pcsk2	26613.9	0.227572	0.0460762	4.93904	7.85068e-07	7.35422e-05
Klhl29	7575.36	0.478009	0.0970683	4.92446	8.45918e-07	7.84948e-05
Chchd6	2646.02	0.363419	0.0739375	4.91521	8.86871e-07	8.15258e-05
Nrg2	1380.81	0.397059	0.0808238	4.91265	8.98538e-07	8.18335e-05
Pak7	9201.63	0.365597	0.0744783	4.90877	9.1651e-07	8.27045e-05
Kcnk10	1091.28	0.332729	0.0681135	4.88493	1.03466e-06	9.25178e-05
Sgms1	3278.98	0.285978	0.0586306	4.87763	1.0737e-06	9.51434e-05
Acyp2	963.62	0.344766	0.0707159	4.87536	1.08609e-06	9.53819e-05
Gprc5b	3474.11	-0.252882	0.0520045	-4.8627	1.15797e-06	0.000100795
Zfp488	7683.59	0.392946	0.0809113	4.8565	1.19479e-06	0.000103088
Lsamp	13015.2	0.432595	0.0891114	4.85454	1.20665e-06	0.000103205
Rnls	453.424	0.393439	0.0813613	4.8357	1.32678e-06	0.000112502
Eda	864.937	0.420113	0.0871986	4.81788	1.45089e-06	0.000121974
Zfp277	1642.26	0.319203	0.0665129	4.79911	1.59372e-06	0.000132846
Scfd2	2128.53	0.329802	0.0687834	4.79478	1.6285e-06	0.000134431
Atp8a2	3716.24	0.33693	0.0702909	4.79336	1.64007e-06	0.000134431
Acvr1	1339.44	0.453868	0.0950116	4.77697	1.77956e-06	0.000144659
Lrrc3b	884.556	0.41108	0.0861593	4.77116	1.83165e-06	0.000147673
Nr6a1	1302.57	0.317484	0.0666831	4.76109	1.92549e-06	0.000152286
Umad1	1741.41	0.326566	0.0686053	4.76006	1.93532e-06	0.000152286
Cnot2	1317.09	0.340527	0.0715335	4.76039	1.93221e-06	0.000152286
Dgki	9922.89	0.395526	0.0831491	4.75682	1.96663e-06	0.000153522
Pcca	2577.55	0.297599	0.062728	4.74427	2.09262e-06	0.000162071
Ptchd1	1030.47	0.34298	0.0723369	4.74142	2.12228e-06	0.000163084
Dlg2	63367	0.376116	0.0793844	4.7379	2.1594e-06	0.00016465
Map2k5	2165.67	0.376841	0.0795999	4.73419	2.19937e-06	0.000166407
Chrna7	1302.18	0.372351	0.0788664	4.72129	2.34351e-06	0.00017596
Xkr6	4436.17	0.441554	0.094182	4.6883	2.7548e-06	0.000203731
Arl15	4401.47	0.453531	0.0967252	4.68887	2.74724e-06	0.000203731
Ehbp1	4907.53	0.335065	0.0715984	4.67978	2.87182e-06	0.0002108
Hrh2	541.101	0.398346	0.0852052	4.67514	2.93752e-06	0.000212452
6530403H02Rik	445.981	0.447743	0.0957632	4.67553	2.932e-06	0.000212452
Fam155a	35965.7	0.384719	0.0823666	4.67082	3.00006e-06	0.000215391
Xirp2	500.06	0.53386	0.114441	4.66495	3.08698e-06	0.000220026
Nrg3os	4511.38	0.386145	0.0829685	4.65411	3.25381e-06	0.000229524
Opcml	23462.3	0.399134	0.0857747	4.65328	3.26691e-06	0.000229524
5530401A14Rik	1460.67	0.405598	0.087311	4.64544	3.39351e-06	0.000236728
Clec16a	3670.38	0.300317	0.064787	4.63546	3.5615e-06	0.000246697
Fbxw4	937.556	0.349538	0.0754866	4.63046	3.64848e-06	0.000250954
Ccng1	3020.69	-0.316895	0.0685391	-4.62356	3.77201e-06	0.000255873
Cntn5	6799.54	0.49226	0.106451	4.6243	3.75861e-06	0.000255873
Cntnap5b	3047.19	0.311574	0.067534	4.61359	3.95766e-06	0.00026534
Kcnma1	23068.9	0.35233	0.0763745	4.61318	3.96553e-06	0.00026534
Greb1l	1405.92	0.402086	0.0874245	4.59924	4.2404e-06	0.000279923
Gm26936	1460.24	0.463355	0.100745	4.5993	4.23922e-06	0.000279923
Tmem200a	1490.19	0.282923	0.061578	4.59454	4.33709e-06	0.000284397
Agbl4	12028.2	0.37113	0.0809508	4.58463	4.54792e-06	0.000296247
Hs2st1	4066.65	0.297097	0.0648544	4.58098	4.628e-06	0.000299171
Prickle2	15642.6	0.373227	0.0814938	4.57983	4.65364e-06	0.000299171
Gmds	1845.37	0.295238	0.0646059	4.56983	4.88121e-06	0.000311764
Csrnp3	5843.84	0.267379	0.0587407	4.55185	5.31758e-06	0.00033528
Schip1	16092.1	0.371343	0.0815611	4.55294	5.29016e-06	0.00033528
Fam78b	1151.55	0.357752	0.0786435	4.54904	5.38918e-06	0.00033763
Nxph1	3226.77	0.335057	0.0737715	4.54182	5.57714e-06	0.000347194
Ttll11	2758.35	0.302335	0.0665874	4.54043	5.61409e-06	0.000347297
Ajap1	1977.56	0.306632	0.0677262	4.52753	5.96777e-06	0.000366869
Gpr158	12519.8	0.236521	0.0523831	4.51521	6.32527e-06	0.000386153
Ptprt	10041.5	0.33362	0.0739282	4.51275	6.39924e-06	0.000386153
Zcwpw2	546.167	0.402562	0.0891807	4.51401	6.36135e-06	0.000386153
Enox1	6229.06	0.391778	0.0870425	4.501	6.76351e-06	0.000398885
Gm4258	2951.47	0.446779	0.0992684	4.50072	6.77245e-06	0.000398885
Sgcd	1049.78	0.522073	0.115951	4.50253	6.71485e-06	0.000398885
Tmem181b-ps	578.859	0.58075	0.128977	4.50274	6.70814e-06	0.000398885
Col19a1	2107.79	0.357454	0.0795409	4.49396	6.99094e-06	0.000406881
Plppr1	756.207	0.389451	0.0866498	4.49454	6.972e-06	0.000406881
Ndufaf2	740.412	0.362367	0.0807688	4.48648	7.241e-06	0.000417157
Rsph3b	1045.7	0.472702	0.105369	4.48615	7.25232e-06	0.000417157
Dpp6	11925.7	0.293475	0.06579	4.46078	8.16609e-06	0.000466986
Tox3	449.808	0.364743	0.0818217	4.45778	8.28122e-06	0.000470833
Atg10	907.167	0.340011	0.0763066	4.45586	8.35594e-06	0.000472351
Snx29	2169.28	0.309557	0.0696315	4.44565	8.76277e-06	0.000487964
Camk2d	1944.33	0.330655	0.074361	4.44662	8.72303e-06	0.000487964
Ptprg	9330.71	0.341466	0.0768167	4.4452	8.78097e-06	0.000487964
Lrfn5	11589.7	0.369873	0.0832342	4.44377	8.83978e-06	0.000488472
Med13l	6490.64	0.281055	0.0632773	4.44164	8.92744e-06	0.00049056
Slc44a5	900.391	0.286121	0.0647973	4.41562	1.00719e-05	0.00055012
Arid1b	6537.47	0.321661	0.072892	4.41285	1.0202e-05	0.00055012
Vwc2	585.625	0.345911	0.0783996	4.41215	1.0235e-05	0.00055012
Lncpint	4634.73	0.494926	0.112148	4.41314	1.0188e-05	0.00055012
Anks1b	18342	0.347503	0.0789763	4.40009	1.08205e-05	0.000578428
Rsu1	1236.54	0.281965	0.0642751	4.38685	1.15003e-05	0.00061144
Klhl1	642.392	0.394882	0.0901356	4.38098	1.18147e-05	0.00062478
Wwox	3923.76	0.250563	0.0573632	4.36802	1.25381e-05	0.000659489
Il1rapl1	17416.5	0.395692	0.0907611	4.35971	1.30233e-05	0.000681369
Otud7a	8878.5	0.397479	0.0913016	4.35347	1.34e-05	0.000697367
Sntg1	916.094	0.326384	0.0751128	4.34525	1.39114e-05	0.000720174
BC052040	639.967	0.31038	0.0716065	4.33453	1.46073e-05	0.000752237
Rnf165	1850.58	0.424991	0.0981075	4.33189	1.47838e-05	0.00075736
Mcph1	1654.5	0.305231	0.0705682	4.32534	1.52295e-05	0.000776154
Ppp1r14c	643.47	0.352154	0.0816106	4.31506	1.59562e-05	0.000808998
Fam19a1	18467	0.379962	0.088244	4.30581	1.66374e-05	0.000837525
Rbms1	1909.45	0.403323	0.0936845	4.30512	1.66892e-05	0.000837525
Nrxn1	56080.7	0.315447	0.0733769	4.29899	1.71576e-05	0.000856662
Csnk2a2	1854.07	0.223123	0.05199	4.29165	1.77352e-05	0.000881028
Gm20642	1908.82	0.409393	0.0957526	4.27553	1.90684e-05	0.000942496
Kcnip1	1136.3	0.350734	0.0822012	4.26678	1.98317e-05	0.000970473
Tmem178b	4226.96	0.351626	0.0823905	4.26779	1.97416e-05	0.000970473
Cdh10	5288.6	0.376841	0.0884738	4.25935	2.05024e-05	0.000998323
Gm27153	418.009	0.486653	0.114393	4.25423	2.09766e-05	0.00101639
Adamts17	1232.71	0.411968	0.0969731	4.24827	2.15423e-05	0.00103868
Mlip	4544.39	0.33338	0.0786708	4.23766	2.25857e-05	0.00108367
Vmn2r87	640.985	0.494226	0.116888	4.2282	2.35568e-05	0.00112478
Kcnq5	22594.7	0.356335	0.0843418	4.22489	2.39056e-05	0.00113482
Cdk8	2638.49	0.388147	0.0918904	4.22402	2.39978e-05	0.00113482
Cmss1	15034.7	0.52759	0.12504	4.21938	2.44973e-05	0.0011529
Hectd2	1814.01	0.303641	0.0720406	4.21486	2.4993e-05	0.00117063
Ptprn2	22883	0.25431	0.0603549	4.21357	2.51364e-05	0.00117176
Olig1	1221.46	-0.317994	0.0755242	-4.2105	2.5481e-05	0.00118009
Dym	2891.25	0.25956	0.0616872	4.20767	2.58018e-05	0.00118009
Rora	15837.9	0.417832	0.0993257	4.20668	2.59149e-05	0.00118009
Pld5	702.681	0.478102	0.113591	4.20899	2.56514e-05	0.00118009
Filip1l	14247.8	0.518641	0.123241	4.20834	2.57251e-05	0.00118009
Bcas1os2	590.369	-0.455432	0.108626	-4.19265	2.75717e-05	0.00124641
Mrgpra6	55821	0.357131	0.0851892	4.19221	2.76247e-05	0.00124641
Efl1	1254.06	0.287518	0.0687508	4.18204	2.88908e-05	0.00129168
Cdk14	11395.3	0.28837	0.0689542	4.18205	2.88889e-05	0.00129168
Kirrel3	1227.89	0.293792	0.0703411	4.17668	2.95798e-05	0.00130648
Cfap54	558.139	0.387814	0.0928591	4.17637	2.96203e-05	0.00130648
Pdzrn3	6123.39	0.420699	0.100719	4.17696	2.95436e-05	0.00130648
Ammecr1	964.818	0.324941	0.0781126	4.15991	3.18377e-05	0.00139573
Gm15398	1061.22	0.461208	0.110887	4.15926	3.19275e-05	0.00139573
Fer	2743.12	0.250523	0.0603041	4.15432	3.2625e-05	0.00141365
Cdkal1	2216.23	0.349587	0.0841405	4.1548	3.25569e-05	0.00141365
1700111E14Rik	996.609	0.395738	0.0953244	4.15149	3.3032e-05	0.00141879
Cdh12	6155.59	0.399406	0.0961868	4.1524	3.29012e-05	0.00141879
Hlcs	975.621	0.318775	0.0768289	4.14915	3.33715e-05	0.00142714
Auts2	6660.26	0.451387	0.108862	4.14641	3.37733e-05	0.00143807
Uty	2288.74	0.268801	0.0650595	4.13161	3.60229e-05	0.00152725
Dcc	8665.59	0.461833	0.111904	4.12706	3.67434e-05	0.00155111
Rsph3a	955.61	0.265392	0.0643283	4.12559	3.69789e-05	0.00155355
Magi1	10393.4	0.319913	0.0775597	4.12473	3.71172e-05	0.00155355
Thada	2177.44	0.292629	0.0710092	4.12101	3.77221e-05	0.00157218
Bcas1	2627.96	-0.476517	0.11566	-4.11997	3.78924e-05	0.00157262
Csgalnact1	2390.77	0.288699	0.0701731	4.1141	3.88695e-05	0.00159967
Gm26848	5748.42	0.457862	0.111277	4.11463	3.87805e-05	0.00159967
Arhgap17	857.109	0.363558	0.0884106	4.11216	3.91981e-05	0.00160647
Ttc7b	9019.32	0.238419	0.0580102	4.10996	3.95736e-05	0.00161513
Sobp	4496.13	0.30618	0.0745377	4.10772	3.9958e-05	0.00161808
Pag1	1578.59	0.337575	0.0821826	4.10762	3.9975e-05	0.00161808
Tle1	1901.43	0.306427	0.0746659	4.10398	4.06106e-05	0.00163707
Cacng3	4714.82	0.382299	0.0934296	4.09184	4.27964e-05	0.00171814
Fam13c	2155.92	0.316015	0.0772722	4.08963	4.32062e-05	0.00172755
Ighm	387.299	-0.529582	0.129636	-4.08513	4.40515e-05	0.00173316
Arpp21	28597.8	0.243816	0.0596779	4.08554	4.39754e-05	0.00173316
Kctd1	4067.68	0.289474	0.0708589	4.08522	4.40355e-05	0.00173316
Eefsec	1520.08	0.305567	0.074761	4.08725	4.36509e-05	0.00173316
Dpp7	397.566	-0.405725	0.0994787	-4.07851	4.53252e-05	0.00177617
Gtdc1	3841	0.296579	0.0729206	4.06715	4.75923e-05	0.00184518
Diaph2	4283.52	0.305377	0.0750889	4.06687	4.7649e-05	0.00184518
Ext1	8958.83	0.322817	0.0793753	4.06698	4.76273e-05	0.00184518
Gulp1	495.235	0.395938	0.0974642	4.0624	4.85717e-05	0.00186622
Pde7b	3263.54	0.446515	0.109898	4.06299	4.84477e-05	0.00186622
Ptprm	3968.34	0.301535	0.074338	4.05626	4.98643e-05	0.00190317
Bicc1	845.303	0.371516	0.0915966	4.056	4.99205e-05	0.00190317
Galnt13	3589.95	0.276967	0.0685332	4.04136	5.31429e-05	0.0020182
Fhit	4039.86	0.320101	0.0792655	4.03834	5.38297e-05	0.00203642
Gm20696	4443.61	0.360688	0.0893471	4.03693	5.41547e-05	0.00204087
Brinp1	15098.8	0.245877	0.0610486	4.02756	5.6359e-05	0.00211583
Unc5c	6255.1	0.357745	0.0888823	4.02493	5.69933e-05	0.00213151
Robo2	10069.7	0.32881	0.0817722	4.02105	5.79391e-05	0.00215867
Npas2	4102.75	0.316711	0.0787847	4.01996	5.8208e-05	0.00216051
Mtif3	557.128	-0.326539	0.0813696	-4.01303	5.99439e-05	0.00221657
Exoc4	8342.66	0.289941	0.0722727	4.01176	6.02668e-05	0.00222016
Vti1a	4898.44	0.263994	0.0659	4.00598	6.17607e-05	0.00225828
Arhgap42	1695.86	0.362803	0.0905501	4.00665	6.15857e-05	0.00225828
Pias2	2704.04	0.222929	0.0556646	4.00486	6.20543e-05	0.00226061
Hecw2	10675.9	0.290442	0.0725984	4.00067	6.31626e-05	0.0022925
Amph	7861.5	0.243292	0.0609284	3.99307	6.52223e-05	0.002322
Scmh1	2135.48	0.270885	0.0678301	3.99359	6.50816e-05	0.002322
Memo1	1098.11	0.273852	0.0685791	3.99322	6.51811e-05	0.002322
Wasf1	4035.82	0.317229	0.0794741	3.9916	6.5628e-05	0.002322
Ptprk	7396.66	0.325164	0.081455	3.99195	6.55328e-05	0.002322
Xrcc4	1256.45	0.33336	0.08343	3.99569	6.45063e-05	0.002322
Ift43	563.426	0.408883	0.102366	3.99432	6.48792e-05	0.002322
Ctnna2	27842.7	0.29206	0.0732006	3.98986	6.6113e-05	0.00233078
Plxna4	12109.2	0.296164	0.0743465	3.98357	6.78874e-05	0.00238479
Elavl2	3595.79	0.321353	0.0807237	3.9809	6.8654e-05	0.00240313
Rgs5	2531.36	-0.292472	0.0735397	-3.97707	6.97706e-05	0.00243356
Runx2	1414.75	0.421064	0.105998	3.97237	7.11602e-05	0.00247326
Tpk1	957.545	0.319651	0.0807268	3.95966	7.50554e-05	0.00259945
Cadm2	47945.9	0.333222	0.0841997	3.95752	7.5731e-05	0.00260451
Disp1	483.182	0.372458	0.0941072	3.95781	7.56415e-05	0.00260451
Shank2	6937.04	0.307188	0.0776639	3.95535	7.64239e-05	0.00261918
Arid5b	2428.99	0.23816	0.0602253	3.95449	7.66972e-05	0.00261942
Clvs1	3256.47	0.351385	0.0889409	3.95077	7.78986e-05	0.00265125
Dgkh	4284.51	0.282026	0.0714039	3.94972	7.82417e-05	0.00265374
Magi3	4267.25	0.249837	0.0633384	3.94448	7.99729e-05	0.00270314
Cbx4	1335.21	-0.258579	0.0655948	-3.94207	8.07809e-05	0.00271181
Setbp1	8155.21	0.366148	0.0928644	3.94282	8.05276e-05	0.00271181
Gm12992	792.51	0.313075	0.0794546	3.9403	8.1379e-05	0.0027226
Lace1	1113.14	0.26754	0.0680297	3.9327	8.39974e-05	0.00280067
Synpr	1695.62	0.303286	0.0771546	3.93088	8.46357e-05	0.00281242
Bcl11a	4177.31	0.288523	0.0734916	3.92594	8.63933e-05	0.00286116
Cep85l	1570.28	0.341677	0.0870974	3.92293	8.74799e-05	0.00288742
Boc	1669.6	0.268679	0.0687121	3.91022	9.22123e-05	0.00303345
Cacna1b	7313.34	0.364643	0.0932816	3.90905	9.26584e-05	0.00303796
Atxn1	12518.1	0.258868	0.0663628	3.9008	9.58737e-05	0.00313294
Rasa2	2193.43	0.282544	0.0725571	3.8941	9.85658e-05	0.00319991
Gm26854	452.009	0.37754	0.0969525	3.89408	9.85737e-05	0.00319991
Pparg	532.799	0.399307	0.102872	3.88158	0.00010378	0.00335784
Cadps	22183.4	0.240653	0.0620807	3.87645	0.00010599	0.00341808
Dnajc13	3953.42	0.230186	0.0594046	3.87489	0.000106673	0.00342888
Gm26508	914.159	-0.296159	0.0764544	-3.87367	0.000107209	0.00343488
Cep112	1612.6	0.416726	0.107658	3.87083	0.000108467	0.00346391
Gria4	13704.5	0.300527	0.0778154	3.86205	0.000112441	0.00357918
Glis1	416.619	0.369082	0.0956165	3.86002	0.000113378	0.00359738
Gpc3	438.095	0.391246	0.101413	3.85795	0.000114344	0.00361635
Grm5	15069.6	0.315274	0.0818854	3.85018	0.000118029	0.00369985
Epha3	1100.92	0.441865	0.11477	3.85001	0.000118112	0.00369985
Gucy1a2	5074.38	0.268524	0.069844	3.84462	0.000120739	0.00377013
Raver2	1687.48	0.245254	0.0638408	3.84165	0.000122211	0.00380402
Sox6	2508.77	0.269159	0.0701622	3.83625	0.000124929	0.00387633
Nubpl	928.338	0.305545	0.0797253	3.83247	0.000126864	0.00391826
Inadl	492.404	0.318291	0.0830602	3.83206	0.000127076	0.00391826
Cyb561	1024.79	-0.310853	0.0811443	-3.83087	0.000127692	0.00392493
Gm24270	394.492	0.441648	0.115376	3.82791	0.000129238	0.00396007
A930011G23Rik	945.687	0.425745	0.11125	3.82691	0.000129763	0.00396381
Arhgap6	696.209	0.304746	0.0796644	3.82537	0.000130576	0.00397631
Macrod2os1	522.525	0.4231	0.11067	3.82309	0.00013179	0.00400087
Nsmce2	1948.19	0.302636	0.0792461	3.81894	0.000134028	0.0040563
Gm1992	761.768	0.43683	0.114486	3.81559	0.000135858	0.00409908
Trmt11	1076.51	0.306443	0.0804029	3.81134	0.000138213	0.00415739
Syndig1	3371.16	0.315688	0.0828874	3.80863	0.000139738	0.00419044
Mamld1	2072.34	0.336183	0.0883012	3.80724	0.000140528	0.00420133
Trps1	2276.26	0.275782	0.0724811	3.80488	0.000141874	0.00421594
Sh3gl2	7050.98	0.3618	0.0950802	3.8052	0.000141688	0.00421594
Gabrg3	4130.96	0.354572	0.093305	3.80014	0.000144614	0.00428441
March4	841.196	0.355176	0.0936702	3.79177	0.000149578	0.00441817
Polq	559.267	0.344993	0.0910167	3.79044	0.00015038	0.00442855
Fbxo16	685.604	0.264519	0.0698784	3.78541	0.000153453	0.00450555
Arrdc3	1732.57	-0.303478	0.0803061	-3.77902	0.000157449	0.00458468
Cacna1d	6067.46	0.322451	0.0853469	3.77813	0.000158012	0.00458468
Spock1	11421.2	0.35509	0.0939541	3.7794	0.000157205	0.00458468
Tmem108	3654.67	0.36214	0.0958397	3.7786	0.000157715	0.00458468
Dis3l2	2773.81	0.276685	0.0732879	3.77531	0.000159807	0.00462313
Rps6ka3	4153.07	0.318288	0.0843619	3.7729	0.000161364	0.00465447
Nedd4l	7946.57	0.232061	0.0615507	3.77025	0.000163085	0.00467669
Mical3	2573.3	0.285287	0.0756563	3.77082	0.00016271	0.00467669
Ube2e2	9690.53	0.331958	0.0881266	3.76683	0.000165336	0.00472745
Kcnd2	19528.5	0.30174	0.0801384	3.76523	0.000166396	0.00474396
Lmx1a	562.321	0.350478	0.0931602	3.7621	0.000168493	0.00477606
Fbxl7	421.512	0.358621	0.0953122	3.76259	0.000168161	0.00477606
Gm26871	3834.81	0.38786	0.103136	3.76067	0.000169457	0.00478958
Bsg	7742.36	-0.211739	0.0564007	-3.75419	0.0001739	0.00490108
Gm27027	581.506	0.322778	0.0860604	3.75059	0.000176416	0.0049578
Magi2	30330.9	0.298861	0.0798888	3.74097	0.000183311	0.00513689
Ces2h	415.698	0.398026	0.10647	3.7384	0.000185196	0.00517496
Galnt18	4679.93	0.319252	0.0854586	3.73575	0.000187159	0.00521501
Uxs1	2229.99	0.238829	0.0640048	3.73142	0.000190401	0.00529035
Cacna2d3	14874.8	0.36005	0.0965578	3.72886	0.000192349	0.00532942
Syt14	2095.35	0.369561	0.099315	3.7211	0.000198361	0.00548055
Fmn2	4454.8	0.251683	0.0677233	3.71635	0.000202124	0.00556889
Ubn2	2780.87	0.211405	0.0569247	3.71376	0.000204206	0.00561054
Tmem131	3828.03	0.246908	0.0665205	3.71176	0.000205824	0.00563923
Rbpj	1929.89	0.212637	0.057387	3.70532	0.000211125	0.00574442
Adgrl3	12100.7	0.22982	0.0620206	3.70555	0.000210934	0.00574442
Trpc3	875.253	0.317247	0.0856274	3.70497	0.000211415	0.00574442
Gab2	2400.38	0.235815	0.0637102	3.70136	0.000214443	0.00581063
Pitpnb	1473.71	0.285357	0.0771463	3.69891	0.000216528	0.005851
Tnfrsf22	5065.23	0.368082	0.0995448	3.69765	0.0002176	0.00586388
Sbf2	4518.26	0.229781	0.0622213	3.69297	0.00022165	0.00594928
Shisa6	880.645	0.408834	0.110717	3.69259	0.000221979	0.00594928
Cntn3	4047.31	0.28024	0.0759185	3.69132	0.000223092	0.00596287
Vwa8	4597.3	0.22011	0.0597526	3.68369	0.000229884	0.00611117
Kcnip4	79917.6	0.391583	0.106285	3.68429	0.000229345	0.00611117
Gm7102	1593.55	0.343979	0.0934308	3.68165	0.000231731	0.00614367
Chchd3	2953.87	0.239042	0.064978	3.67882	0.000234313	0.00619544
Fmn1	2481.85	0.314935	0.0856455	3.6772	0.000235812	0.00621834
Camk1d	9346.01	0.361767	0.0984037	3.67636	0.000236587	0.00622211
Sh3kbp1	2155.42	0.270589	0.0736812	3.67243	0.000240252	0.00630165
Tmem199	548.491	-0.3025	0.0824432	-3.66919	0.000243322	0.00634832
Slx4ip	729.958	0.274737	0.074868	3.66962	0.000242915	0.00634832
Rabgap1l	5910.32	0.270379	0.0737476	3.66628	0.000246103	0.00640388
Fam135b	7608.86	0.300707	0.0820467	3.66507	0.000247275	0.00641741
Smg8	450.783	-0.321637	0.0878089	-3.66292	0.000249357	0.00645441
Cpeb4	5226.58	0.210927	0.057615	3.66098	0.000251257	0.00648652
Gm26567	3872.27	0.254412	0.0695192	3.6596	0.000252607	0.00650431
Cers6	4468.61	0.255305	0.0698168	3.65679	0.000255392	0.00654176
Bre	2129.67	0.257899	0.0705144	3.6574	0.000254789	0.00654176
Sec24b	2819.53	0.241148	0.0660205	3.65263	0.000259573	0.00663157
Cacnb4	15816.8	0.251147	0.0687986	3.65046	0.000261768	0.00667033
Cpox	839.02	-0.324292	0.0888545	-3.64969	0.000262552	0.00667304
Fam19a4	447.758	0.32462	0.0889633	3.64892	0.000263344	0.00667591
Rit2	2903.03	0.281733	0.0773421	3.64268	0.000269809	0.00682222
Stx8	1368.54	0.300764	0.0826512	3.63896	0.00027374	0.0068862
Pkhd1	1037.16	0.319074	0.0876743	3.63931	0.000273368	0.0068862
Kcnt2	7112.4	0.310255	0.085369	3.63428	0.000278754	0.00697664
Nelfcd	684.532	-0.2695	0.0741757	-3.63326	0.000279861	0.00698657
Fchsd2	1869.28	0.217185	0.0597947	3.63217	0.000281045	0.00698905
Wbscr17	2995.12	0.338642	0.093242	3.63186	0.000281381	0.00698905
Commd10	1239.02	0.307504	0.0849062	3.62169	0.000292681	0.00725141
Atxn7l1	1504.16	0.297282	0.0821254	3.61986	0.000294768	0.00728477
Rhbdd1	1175.66	0.278304	0.0769188	3.61815	0.000296715	0.00731452
Tbc1d22a	2238.18	0.209185	0.0578488	3.61607	0.000299114	0.00735521
Gjc3	503.589	-0.415731	0.115077	-3.61263	0.00030311	0.0074349
Fam189a1	6019.33	0.302098	0.0838662	3.60215	0.000315601	0.00772203
Tmem14c	442.857	0.305978	0.084979	3.60062	0.000317453	0.00774807
Rbfox1	20657.9	0.228584	0.0635646	3.59609	0.000323031	0.00782594
Pde10a	2663.24	0.390383	0.108551	3.59633	0.000322741	0.00782594
Ube2h	1367.06	0.301245	0.0837918	3.59516	0.00032419	0.00783472
Fus	1044.27	0.263591	0.073354	3.59341	0.000326383	0.0078684
Adamts19	607.925	0.330469	0.0921036	3.58802	0.000333203	0.00801317
Ptma	4184.56	-0.261688	0.0729982	-3.58486	0.000337259	0.00809093
Cnksr2	19441.1	0.23139	0.0645875	3.58259	0.000340205	0.0081149
Ppargc1b	1496.23	0.288366	0.0805002	3.58218	0.000340733	0.0081149
Ispd	1163.49	0.30322	0.0846244	3.58312	0.000339513	0.0081149
Nhs	532.519	0.279777	0.0781717	3.57901	0.000344902	0.00819434
Klc1	14139.4	-0.231571	0.0647447	-3.57668	0.000347985	0.00824767
Zc3h3	761.549	0.304035	0.0850283	3.57569	0.000349307	0.00825909
Lonrf1	664.122	0.291656	0.0816842	3.57053	0.000356258	0.00840324
Nlk	9219.42	0.273921	0.0767439	3.56929	0.000357952	0.008423
Mbtd1	1168.86	0.27671	0.0775719	3.56714	0.000360896	0.00847201
Csmd2	3290.5	0.309355	0.0868732	3.561	0.000369444	0.00865203
Bmper	986.456	0.288085	0.0809325	3.55957	0.000371468	0.00867877
Nell1	8285.96	0.343888	0.0967694	3.55369	0.000379867	0.00885396
Inpp5a	1513.32	0.30879	0.0869303	3.55215	0.000382096	0.00888485
Sec24a	1011.26	0.318086	0.0895675	3.55135	0.000383254	0.00889077
Carhsp1	661.786	-0.309278	0.0872282	-3.54562	0.000391693	0.0090227
Hace1	3099.42	0.223159	0.0629361	3.5458	0.000391423	0.0090227
Ak5	4295.35	0.314074	0.0885732	3.54592	0.000391239	0.0090227
Phf21a	3060.49	0.211236	0.0596294	3.54249	0.000396373	0.00910918
Rnf217	1314.57	0.318129	0.089987	3.53528	0.000407342	0.00933943
Fbxo34	2807.64	0.214158	0.0606058	3.53362	0.000409908	0.00936979
A230006K03Rik	3190.85	0.370159	0.104766	3.53319	0.000410571	0.00936979
Frmd6	3145.9	0.373541	0.105888	3.52769	0.000419202	0.00954461
Srrm4	2470.49	0.357602	0.10146	3.52455	0.000424208	0.00963629
Tmem181c-ps	588.566	0.442309	0.12553	3.52352	0.000425851	0.00965132
Fmnl2	3736.11	0.232625	0.0660655	3.52113	0.000429712	0.00971643
Mboat2	2267.84	0.219338	0.062327	3.51915	0.000432939	0.00975941
Aff2	2818.26	0.318211	0.0904332	3.51874	0.000433597	0.00975941
Foxp1	5053.21	0.297998	0.0848863	3.51055	0.000447179	0.0100421
Ssbp2	5394.73	0.240289	0.0686015	3.50269	0.000460594	0.0102967
Grin2a	25770.8	0.312965	0.0893503	3.50268	0.00046061	0.0102967
Hecw1	11773.1	0.203066	0.0579918	3.50164	0.000462409	0.0103135
Ssh2	4781.11	0.222003	0.0634115	3.50098	0.000463545	0.0103155
Eid1	3994.24	-0.34764	0.0993418	-3.49943	0.000466256	0.010345
Cd151	453.591	-0.347534	0.0993232	-3.49902	0.000466974	0.010345
Atxn7	1591.68	0.274095	0.0785018	3.49158	0.000480177	0.0106135
Msrb3	702.334	0.329005	0.0943798	3.48596	0.000490368	0.0108145
Csnk1g1	2222.21	0.208648	0.0598685	3.48511	0.000491939	0.0108248
Ctdspl	1951.51	0.242123	0.0695453	3.48152	0.000498573	0.0109464
Fyn	4475.11	0.217927	0.0627403	3.47348	0.00051376	0.0112547
Csmd3	10171.1	0.296202	0.0853062	3.47223	0.000516161	0.0112821
Dpp10	16925.9	0.272797	0.0785895	3.47116	0.000518212	0.0113018
Supt3	1276.42	0.303407	0.0874789	3.46835	0.000523668	0.0113956
Dcx	1522.72	0.32168	0.0928194	3.46566	0.000528934	0.0114848
Scaper	3086.84	0.216745	0.0625566	3.46479	0.000530653	0.0114967
Mdga2	14135.9	0.305149	0.0881477	3.46179	0.000536595	0.0115999
Fam19a2	4577.67	0.386704	0.111827	3.45804	0.000544122	0.0117111
St7	2688.25	0.264791	0.0768215	3.44683	0.000567213	0.0121549
Dock7	2702.61	0.265644	0.0770831	3.4462	0.000568536	0.0121568
Grik2	9711.86	0.272039	0.0790063	3.44326	0.000574743	0.0122099
Ntrk3	11605.4	0.299384	0.0869449	3.44338	0.000574492	0.0122099
Apopt1	542.371	-0.333673	0.0969839	-3.4405	0.00058064	0.0123086
Ano8	1282.2	-0.226459	0.0658341	-3.43984	0.000582061	0.0123122
Dnlz	840.685	-0.256175	0.0745065	-3.43829	0.00058541	0.0123564
Nup93	2358.99	0.28166	0.0820979	3.43078	0.000601842	0.012649
Gm15680	1573.17	0.298805	0.0870854	3.43118	0.00060097	0.012649
Pdss2	1416.43	0.266657	0.0778266	3.42629	0.000611876	0.0127779
Ccdc148	1219.59	0.300117	0.087566	3.42733	0.000609553	0.0127779
Dnajc1	2431.5	0.365567	0.106677	3.42685	0.000610629	0.0127779
Fut8	7065	0.281464	0.0822026	3.42403	0.000617001	0.0128577
Stxbp5l	7629.47	0.245093	0.071598	3.42318	0.000618923	0.0128699
Raph1	3616.84	0.294898	0.086176	3.42205	0.000621512	0.0128699
Stpg2	679.96	0.32243	0.0942191	3.42213	0.000621323	0.0128699
Fam172a	3454.81	0.268225	0.0784166	3.42052	0.000625023	0.0129154
Zdhhc15	583.769	0.263169	0.0770172	3.41701	0.000633124	0.0130554
Rsf1os1	562.483	0.287171	0.0840918	3.41498	0.000637879	0.0131259
Phf8	1748.82	0.201757	0.059183	3.40903	0.000651939	0.0133872
Aven	708.233	0.234797	0.0689714	3.40426	0.000663428	0.0135253
Zfand3	3267.75	0.279023	0.08197	3.40396	0.000664164	0.0135253
Ica1	3229.37	0.306424	0.0899907	3.40506	0.000661489	0.0135253
Asxl3	1555.24	0.30652	0.0900035	3.40564	0.00066009	0.0135253
Zcchc7	2856.1	0.269494	0.0792242	3.40166	0.000669769	0.0136113
Tmem135	3293.56	0.210145	0.0618302	3.39875	0.000676951	0.0137277
Adgrl2	1028.24	0.374859	0.110311	3.39821	0.000678292	0.0137277
Adarb2	4802.53	0.303117	0.0892349	3.39684	0.000681686	0.0137681
Sycp2	609.569	0.342144	0.100777	3.39504	0.000686184	0.0138305
Cpeb3	4683.32	0.323185	0.0952107	3.39442	0.000687748	0.0138337
Cpeb1	2597.79	0.237228	0.069904	3.39362	0.000689746	0.0138456
Susd4	4159.76	0.250576	0.073946	3.38863	0.000702415	0.0140128
Eif4g3	1687.8	0.342647	0.101132	3.3881	0.000703774	0.0140128
Slc22a23	4739.5	0.261958	0.077374	3.38561	0.000710198	0.0141121
Ankrd42	1342.16	0.219136	0.064754	3.38413	0.000714038	0.0141598
Apod	1757.24	-0.403765	0.119722	-3.37251	0.000744853	0.0146235
Gm16892	681.767	-0.231196	0.0685507	-3.37263	0.000744551	0.0146235
6030443J06Rik	1346.53	0.269852	0.0799853	3.37377	0.000741475	0.0146235
Zfp462	1293.43	0.239645	0.0711368	3.36879	0.000754981	0.0147928
Lingo2	2201.97	0.35547	0.105537	3.36821	0.000756569	0.0147945
Plppr5	2042.78	0.225699	0.0670377	3.36675	0.000760595	0.0148437
Mrpl10	1015.95	-0.264705	0.0786439	-3.36587	0.000763035	0.0148618
Rtkn	1376.57	-0.25285	0.0751669	-3.36385	0.000768646	0.0148632
Gm15938	827.008	-0.22503	0.066888	-3.36428	0.000767424	0.0148632
Prkca	9506.11	0.250932	0.0745928	3.36402	0.000768158	0.0148632
Gm12064	467.377	0.339892	0.101048	3.36366	0.000769152	0.0148632
Sesn3	2194.25	0.231859	0.068945	3.36296	0.00077111	0.0148718
Gabra2	2910.71	0.239674	0.0712848	3.3622	0.00077323	0.0148835
Ano10	963.467	0.246699	0.0734549	3.3585	0.000783657	0.0150548
Plcd3	1174.73	0.265175	0.0790411	3.35489	0.000793959	0.015223
Gm14372	928.462	0.321795	0.0959795	3.35275	0.000800137	0.0153116
Tmem266	464.342	0.336218	0.100393	3.34903	0.000810955	0.0154584
Fras1	3077.84	0.32688	0.0976388	3.34785	0.000814424	0.0154859
Dennd4c	1427.91	0.22665	0.0679127	3.33737	0.000845761	0.0158812
Atxn2	3999.97	0.23421	0.0701787	3.33733	0.000845873	0.0158812
Phactr1	30314.8	0.332024	0.0994895	3.33727	0.000846051	0.0158812
Farsa	659.651	-0.273449	0.0819827	-3.33545	0.00085163	0.0159555
Matk	2983.34	-0.286646	0.0860352	-3.33173	0.000863075	0.0161099
Ndufs4	1604.07	0.219928	0.0660107	3.33171	0.000863149	0.0161099
Ppp2r5e	2981.38	0.250745	0.0754071	3.32522	0.0008835	0.0164544
4930467D21Rik	843.304	0.422295	0.127015	3.32476	0.000884953	0.0164544
Sept4	3368.33	-0.351904	0.105878	-3.32367	0.000888408	0.0164875
Chrm2	527.074	0.362792	0.109242	3.32101	0.000896937	0.0166144
Gins4	429.47	-0.278157	0.0839609	-3.31293	0.000923226	0.0170693
Srbd1	976.109	0.261566	0.0790123	3.31044	0.000931482	0.0171253
Slc16a7	2120.33	0.287716	0.0869101	3.31051	0.000931278	0.0171253
Xylt1	5090.64	0.318077	0.0961034	3.30973	0.00093385	0.0171368
Sart1	1130.77	-0.284012	0.0858287	-3.30906	0.000936105	0.0171462
Tmem63a	567.497	-0.409872	0.123898	-3.30814	0.000939195	0.0171629
Cspp1	1979.2	0.236302	0.071439	3.30775	0.000940504	0.0171629
Nectin3	1739.24	0.304725	0.0922425	3.30352	0.000954779	0.0173911
Lrba	4795.75	0.204455	0.0619682	3.29936	0.00096906	0.0176186
E130307A14Rik	2189.56	0.219618	0.0666655	3.29432	0.000986587	0.0178712
Rgs12	870.608	-0.234376	0.0712048	-3.29157	0.000996295	0.0180139
Kcnmb2	772.011	0.362488	0.110147	3.29094	0.000998515	0.0180209
4930527B05Rik	427.991	0.345731	0.105097	3.28964	0.00100315	0.0180713
Gm15083	1216.62	0.367375	0.111729	3.2881	0.00100866	0.0180755
Iqcj	503.615	0.422924	0.128598	3.28871	0.00100646	0.0180755
Vps13b	8634.21	0.225317	0.0685598	3.28644	0.00101464	0.0181454
Gm17644	8347.2	0.295736	0.090059	3.2838	0.00102417	0.0182826
Satb2	6126.39	0.255912	0.0779522	3.28293	0.00102733	0.0183059
Dgkb	7751.97	0.307329	0.0936522	3.2816	0.00103221	0.0183595
Plcxd3	954.762	0.266983	0.081436	3.27844	0.00104383	0.0185327
Fam19a5	3096.42	0.224915	0.0687196	3.27294	0.00106435	0.0188291
1700112E06Rik	892.743	0.308101	0.094122	3.27342	0.00106255	0.0188291
Shc4	4396.47	-0.315134	0.0965219	-3.2649	0.00109503	0.0193371
Plekhb1	2972.04	-0.283663	0.0869966	-3.26062	0.00111168	0.0195958
Gm13301	28133.8	0.326328	0.100097	3.26012	0.00111367	0.0195958
Myo1b	1945.49	0.27967	0.0858981	3.25583	0.00113061	0.0198583
Sp2	475.383	0.413468	0.127046	3.25447	0.00113605	0.0199183
Trappc5	538.958	-0.296807	0.0912435	-3.2529	0.00114232	0.0199926
Ldlrad3	1149.38	0.262421	0.0807003	3.2518	0.00114676	0.0199991
Tead1	602.32	0.302221	0.0929286	3.25219	0.00114521	0.0199991
Sgk1	1433.9	-0.334998	0.10307	-3.25019	0.00115328	0.0200532
Klf7	1670.76	0.29426	0.0905408	3.25003	0.00115394	0.0200532
Fnta	928.837	-0.215355	0.0663069	-3.24786	0.00116277	0.0201712
Hist1h4c	774.145	-0.348247	0.107273	-3.24638	0.00116883	0.0202404
2210408I21Rik	3913.49	0.263181	0.0811335	3.2438	0.00117946	0.0203759
Cobl	8556.4	0.296843	0.09152	3.24348	0.00118079	0.0203759
Arhgap10	3279.96	0.26498	0.0817941	3.2396	0.00119697	0.0205829
Spag16	882.642	0.284443	0.0877891	3.24008	0.00119498	0.0205829
Fancc	634.081	0.300933	0.0929585	3.23729	0.00120672	0.0207143
Fto	5246.5	0.234011	0.072327	3.23546	0.00121447	0.020811
Spns1	946.969	-0.244296	0.0755294	-3.23446	0.00121875	0.020848
9530036O11Rik	1101.39	0.2753	0.0851385	3.23355	0.00122261	0.0208777
Large	16297.8	0.284925	0.0881449	3.23246	0.0012273	0.0209215
Dscam	13112.8	0.292307	0.0904889	3.2303	0.0012366	0.0210072
Zc3h7a	10166	0.413949	0.128137	3.23053	0.00123562	0.0210072
H2-Q4	1242.63	0.352169	0.109141	3.22674	0.00125211	0.0212341
Prim2	625.926	0.275703	0.0854654	3.2259	0.00125578	0.0212597
Mllt3	4061.1	0.250149	0.0775861	3.22415	0.00126347	0.0213531
Fezf2	656.605	-0.255267	0.0792223	-3.22216	0.00127227	0.0214649
Gm21949	6712.81	0.240129	0.0745613	3.22055	0.00127943	0.0215488
Gm14643	591.177	0.311802	0.096964	3.21564	0.00130152	0.0218834
D430041D05Rik	15331.6	0.224221	0.0697853	3.21301	0.00131351	0.0220473
Tnik	15895.5	0.204902	0.0638196	3.21064	0.00132439	0.0221673
Adamts3	1444.62	0.2901	0.0903606	3.21047	0.00132517	0.0221673
Nek1	2522.43	0.224116	0.0698621	3.20798	0.00133671	0.0223224
Ccdc64	3090.68	0.278189	0.0868451	3.20328	0.00135871	0.022613
Calcoco1	1358.28	-0.214917	0.0671161	-3.20217	0.00136398	0.0226242
Tmem181a	2442.4	0.28446	0.0888211	3.20261	0.00136187	0.0226242
Josd2	592.242	-0.383171	0.119713	-3.20075	0.00137072	0.0226595
Atp5sl	775.065	-0.290626	0.0907876	-3.20116	0.00136875	0.0226595
Bckdhb	1861.35	0.25828	0.0807234	3.19957	0.00137634	0.0227142
Bbs9	2110.68	0.222899	0.0697092	3.19755	0.00138601	0.0228354
Cdh4	1081.55	0.346778	0.108571	3.194	0.00140314	0.0230406
Rrp1	5662.54	-0.232163	0.0727429	-3.19155	0.00141511	0.0231983
Apc	3940.99	0.242138	0.0759185	3.18945	0.00142544	0.0233289
Srsf4	1039.67	0.265592	0.0833331	3.18711	0.00143701	0.0234791
Gm16845	1028.61	-0.24883	0.0781045	-3.18586	0.00144325	0.023542
Stx18	1857.43	0.213836	0.0671699	3.18352	0.00145498	0.0236939
Ercc4	1029.07	0.267145	0.0839389	3.18262	0.00145951	0.0237285
Grik4	2029.28	0.278253	0.0874439	3.18208	0.00146222	0.0237334
Esr1	431.453	0.298366	0.0939334	3.17636	0.00149137	0.0241666
D17H6S53E	448.28	-0.266564	0.0840031	-3.17326	0.00150737	0.0243856
Rbfox3	8655.35	0.240066	0.0756685	3.17261	0.00151077	0.0244005
Gm26820	517.605	0.276342	0.0871545	3.17072	0.00152062	0.0244793
Lipo3	529.506	0.302909	0.0955221	3.17109	0.00151869	0.0244793
Helz	2527.1	0.215049	0.0678737	3.16837	0.00153296	0.0246376
Ntan1	1358.72	-0.214567	0.0677764	-3.1658	0.00154656	0.0248157
Gm17167	33701	0.31951	0.101221	3.15654	0.0015965	0.0254922
Lrrc4c	8305.81	0.23212	0.0735504	3.15593	0.00159987	0.0255046
Ecsit	1005.31	-0.252787	0.08014	-3.15432	0.0016087	0.0255625
Gpc5	4827.32	0.227696	0.0721772	3.15468	0.00160674	0.0255625
Mfsd12	939.323	-0.241341	0.0765768	-3.15162	0.00162369	0.0257175
Gabrb3	16876.7	0.236409	0.0750637	3.14945	0.00163579	0.0257607
Fcho2	1285.14	0.241913	0.0768942	3.14606	0.00165489	0.0260023
Ndrg1	1188.55	-0.358979	0.114264	-3.14166	0.00167993	0.0262283
Scarna2	1526.48	-0.28051	0.0892815	-3.14186	0.00167877	0.0262283
Paqr8	3208.25	-0.250727	0.0798024	-3.14185	0.00167887	0.0262283
Ralgps1	5555.11	0.222227	0.0707195	3.14238	0.00167582	0.0262283
Ncam1	9773.04	0.226265	0.0721523	3.13593	0.00171309	0.0267035
Zfat	466.26	0.319929	0.10214	3.13227	0.00173458	0.0269532
5330417C22Rik	1473.01	0.2361	0.0754399	3.12965	0.00175018	0.0271225
Abhd17c	556.037	0.238052	0.0760669	3.12951	0.001751	0.0271225
Ubtd2	808.31	0.35295	0.112829	3.12819	0.00175888	0.0272017
Col5a1	671.187	-0.402729	0.12877	-3.1275	0.00176299	0.0272226
Gm3883	9425.41	0.323061	0.10334	3.12619	0.00177087	0.0273014
Gm11583	561.699	-0.272373	0.0872343	-3.12231	0.00179437	0.0276203
Gm21093	9412.7	0.32195	0.103182	3.1202	0.00180727	0.0277755
Msra	5952.18	0.287769	0.0922609	3.11907	0.0018142	0.0278385
Epha6	4348.58	0.322586	0.103466	3.1178	0.00182208	0.0278724
Fam213a	1593.41	-0.277719	0.0891754	-3.11429	0.00184386	0.0281618
Erbb4	9614.91	0.216693	0.0696409	3.11158	0.00186091	0.0283486
Mtx1	765.23	-0.244304	0.0788131	-3.09979	0.00193658	0.0294408
Igf1r	4137.38	0.232409	0.0750251	3.09775	0.00194995	0.0295983
Hdac4	4659.36	0.256068	0.0827318	3.09516	0.00196706	0.0298121
Plekhm3	3457.45	0.213775	0.0691021	3.09361	0.0019774	0.0299226
Slc7a10	653.582	-0.25468	0.0825101	-3.08666	0.00202422	0.0305371
Sgpp1	1084.11	-0.243164	0.0788182	-3.08513	0.00203465	0.0306475
Gm42742	4958.4	-0.20882	0.0678837	-3.07614	0.00209702	0.0314533
Ppp2r2a	1991.83	0.214604	0.0697666	3.07603	0.00209774	0.0314533
Gm12394	7246.14	0.268867	0.0873839	3.07685	0.00209198	0.0314533
Mob3b	606.1	0.25947	0.0844285	3.07324	0.00211745	0.0316523
Taf4	831.957	0.240214	0.078262	3.06936	0.00214519	0.0319215
Zfhx4	825.029	0.340813	0.111033	3.06947	0.00214442	0.0319215
Frmd4a	2677.35	0.205408	0.0669382	3.06862	0.0021505	0.0319521
Dph3	652.563	-0.278719	0.0909307	-3.06518	0.00217538	0.0319836
Dok4	396.525	-0.272178	0.0887415	-3.06708	0.00216158	0.0319836
Ap3b1	2628.66	0.203661	0.0664147	3.06651	0.00216574	0.0319836
Fam124a	927.263	0.241925	0.0789217	3.06539	0.0021739	0.0319836
Rfx7	2570.48	0.244559	0.0797259	3.0675	0.00215858	0.0319836
Sfmbt1	1546.85	0.26614	0.0868144	3.06562	0.00217217	0.0319836
Maml3	452.418	0.373695	0.121865	3.06646	0.00216608	0.0319836
Pced1b	481.662	0.280585	0.0916513	3.06144	0.00220272	0.0323373
Fndc3b	1927.73	0.27831	0.0909406	3.06035	0.00221079	0.0323871
Tmem179	1586.65	-0.300204	0.0981325	-3.05917	0.00221954	0.0323907
Mtm1	672.765	0.272293	0.0889989	3.05951	0.00221699	0.0323907
Pus10	809.849	0.229757	0.0751715	3.05643	0.00223987	0.032639
Dlgap1	28735.1	0.214958	0.0703745	3.05449	0.00225445	0.0327964
Bcas3	3823.56	0.231981	0.075968	3.05366	0.00226067	0.0327964
Fam188b	655.735	0.279576	0.0915471	3.0539	0.00225885	0.0327964
Slc10a7	535.595	0.231093	0.0756963	3.05289	0.00226647	0.0328321
Znrf3	1172.79	0.273712	0.0896729	3.05234	0.00227067	0.0328446
Pou2f1	1473.69	0.233041	0.0764279	3.04916	0.0022948	0.0331449
Mgat5	4076.49	0.251735	0.0826208	3.04688	0.00231232	0.0333001
Arl6ip4	505.962	-0.297145	0.0976003	-3.04451	0.00233057	0.0335116
2610037D02Rik	688.312	0.313586	0.103015	3.04409	0.00233382	0.0335116
Pknox2	3669.6	0.243956	0.0802293	3.04073	0.00236002	0.0337401
Hdac8	1727.39	0.250028	0.0823034	3.03787	0.00238253	0.0339632
Gm13963	712.577	0.297984	0.0980827	3.03808	0.00238088	0.0339632
Rims2	13140.5	0.253538	0.0835295	3.03532	0.00240283	0.0342029
Zfp804a	2441.79	0.261379	0.0862968	3.02884	0.00245498	0.0347942
Gm10501	482.184	-0.261992	0.086551	-3.02702	0.00246978	0.0349536
Prodh	626.048	-0.290059	0.0958817	-3.02517	0.00248489	0.035117
Twf2	869.954	-0.247175	0.0818336	-3.02045	0.00252395	0.0355159
Prpf19	3262.33	-0.219048	0.0725211	-3.02047	0.00252381	0.0355159
Cystm1	780.841	0.255419	0.0845771	3.01996	0.00252808	0.0355231
Nckap5	902.647	0.26809	0.0887959	3.01917	0.00253472	0.0355657
Gm12057	657.217	0.256013	0.0848766	3.01629	0.00255888	0.0357786
Rbms3	822.395	0.313958	0.104095	3.01606	0.00256081	0.0357786
Nbea	21977	0.215583	0.0717289	3.00552	0.00265125	0.0369372
Rabac1	1051.09	-0.318096	0.105868	-3.00466	0.00265877	0.0369896
Grm1	3709.17	0.265647	0.0885184	3.00104	0.00269057	0.0373792
Clstn2	15231.3	0.287122	0.0957267	2.9994	0.00270514	0.0375285
E130308A19Rik	473.918	0.239365	0.0799126	2.99534	0.00274139	0.0378305
Ncam2	11914.7	0.250179	0.0835236	2.99531	0.00274168	0.0378305
Sgcz	15160.5	0.273947	0.0914608	2.99524	0.00274229	0.0378305
Rngtt	1771.27	0.229335	0.076633	2.99265	0.00276571	0.0380934
Sorcs3	4665.06	0.305075	0.101954	2.99227	0.00276909	0.0380934
Mog	966.284	-0.365087	0.122156	-2.9887	0.00280166	0.0384149
Mcc	2193.74	0.211074	0.0706399	2.98803	0.00280781	0.0384149
Fbn1	776.569	0.242296	0.0810898	2.988	0.00280808	0.0384149
Pinx1	625.713	0.257218	0.0860796	2.98815	0.00280676	0.0384149
Padi2	666.146	-0.265878	0.0890144	-2.98691	0.00281814	0.0384989
Pa2g4	1453.54	-0.233966	0.0783648	-2.9856	0.0028302	0.0385032
Wdr70	1664.63	0.201845	0.067603	2.98573	0.00282899	0.0385032
Trerf1	2452.97	0.306085	0.102502	2.98613	0.00282531	0.0385032
Pign	1276.84	0.260749	0.0873595	2.98478	0.00283782	0.0385536
Asap1	12052.3	0.294934	0.0988418	2.9839	0.00284604	0.0386119
Rasal2	10230.4	0.23813	0.0798434	2.98246	0.00285943	0.0386868
G6pdx	733.206	-0.248147	0.0832479	-2.98082	0.00287478	0.0388411
Vmn2r35	514.994	0.277447	0.0931241	2.97932	0.00288885	0.0389243
Abhd6	850.467	0.277846	0.0933193	2.97737	0.00290732	0.0391062
1700007B14Rik	688.081	0.342391	0.11501	2.97706	0.0029103	0.0391062
Gm14493	969.819	-0.209573	0.0704321	-2.97554	0.00292475	0.0391933
1700110K17Rik	594.171	0.333321	0.112018	2.97559	0.00292422	0.0391933
4930452B06Rik	460.558	0.266705	0.0896757	2.9741	0.00293847	0.0393235
4930545L23Rik	735.966	0.372646	0.125373	2.97229	0.00295583	0.0395021
Nars2	827.126	0.21724	0.073111	2.97138	0.00296469	0.0395132
Cbl	2210.06	0.201121	0.0677622	2.96804	0.00299709	0.0396762
Rai1	3715.44	0.229813	0.0774242	2.96823	0.00299515	0.0396762
Ptprr	1795.62	0.281485	0.0948925	2.96636	0.00301346	0.0398392
Abcb8	984.234	-0.250224	0.0843955	-2.9649	0.0030278	0.0399274
Zfp385b	6937.23	0.290322	0.0979411	2.96425	0.00303424	0.0399528
Nav3	13818.9	0.237725	0.0802247	2.96324	0.00304416	0.0400299
Tmeff2	7300.43	0.221552	0.0747863	2.96246	0.00305187	0.0400776
Gm2163	29405.3	0.263506	0.0891079	2.95715	0.00310495	0.0405982
Stxbp6	2030.37	0.332511	0.112454	2.95685	0.00310801	0.0405982
Srsf1	2610.86	-0.233868	0.079132	-2.95542	0.00312248	0.0406556
Ksr2	1062.54	0.277422	0.0938763	2.95519	0.00312481	0.0406556
Gas5	524.302	-0.319295	0.108126	-2.95298	0.00314726	0.0408936
Adrm1	1109.67	-0.209964	0.0712005	-2.94892	0.00318889	0.041295
Pcdh9	47858	0.228982	0.0776544	2.94874	0.00319075	0.041295
Trim9	13194.4	0.302287	0.102511	2.94884	0.0031897	0.041295
Usp28	1089.32	0.240924	0.0817251	2.94798	0.00319859	0.0413421
Tor1b	825.853	-0.211484	0.071816	-2.9448	0.00323159	0.0416046
Slc35e4	583.419	-0.229642	0.078029	-2.94304	0.00325008	0.0417814
4932441J04Rik	850.807	0.217719	0.0739866	2.94268	0.00325382	0.0417814
Plcl1	3648.66	0.268237	0.0911815	2.94179	0.00326317	0.0418469
Ncapd2	4784.07	-0.224431	0.0763881	-2.93803	0.003303	0.0422474
Tbc1d32	1544.8	0.243873	0.0830714	2.93571	0.00332789	0.042507
Garem	2295	0.232145	0.079123	2.93398	0.00334645	0.0426369
Cep97	686.509	-0.214554	0.0732112	-2.93061	0.00338296	0.0429907
Cux1	4804.56	0.267164	0.0911535	2.93092	0.00337961	0.0429907
mt-Rnr1	1.36849e+06	0.267087	0.0912032	2.92849	0.00340618	0.0431742
Efna5	7810.13	0.333993	0.114195	2.92475	0.0034473	0.0435831
Gm16599	2540.87	0.255883	0.0875707	2.92202	0.00347771	0.0438548
Cnp	4459.22	-0.32263	0.11046	-2.92078	0.00349155	0.0439168
Ache	883.225	-0.22169	0.0759356	-2.91946	0.00350644	0.0440399
Homer2	1651.74	0.206741	0.0708231	2.91911	0.0035103	0.0440399
Sh3pxd2b	678.724	0.249232	0.0854088	2.91811	0.00352158	0.0441252
Amt	506.632	-0.278946	0.0956547	-2.91618	0.00354351	0.044231
Slc39a3	1496	-0.212418	0.0728379	-2.91631	0.003542	0.044231
Dnmbp	784.864	0.20436	0.0702166	2.91042	0.00360938	0.044939
Hmgcll1	1584.16	0.288091	0.0990054	2.90985	0.00361598	0.0449644
Ankrd22	577.471	0.297762	0.102385	2.90827	0.00363435	0.0451357
Htr2c	576.808	-0.373566	0.12859	-2.90508	0.00367154	0.0454827
Nrg1	866.922	0.273291	0.0940642	2.90537	0.0036682	0.0454827
Dip2c	10029.6	0.210555	0.0725018	2.90413	0.00368272	0.0455639
Thrb	9747.96	0.272254	0.0938324	2.9015	0.00371387	0.0457764
Rnf38	1662.58	0.207367	0.0715399	2.89862	0.00374809	0.0461404
Rcan3	577.304	-0.222057	0.0766461	-2.89718	0.00376536	0.0462951
BC005624	1523.09	-0.204816	0.0707269	-2.89588	0.00378101	0.0464295
Cntfr	2177.92	0.256661	0.0886687	2.89461	0.00379636	0.046444
Zdhhc14	3083.57	0.329639	0.11387	2.89487	0.00379319	0.046444
Pid1	2910.16	0.258837	0.0894367	2.89408	0.00380275	0.0464644
Sfmbt2	800.398	0.279945	0.0967476	2.89356	0.00380898	0.0464828
Kcnn2	6690.27	0.26879	0.0929394	2.8921	0.00382679	0.0465845
4933406I18Rik	1208.27	0.245805	0.0850117	2.89143	0.00383497	0.0466264
Arhgap15	1921.12	0.300995	0.104208	2.8884	0.0038721	0.0469618
Epha5	4863.38	0.240772	0.0834161	2.88639	0.00389685	0.0471456
Tmem117	1314.94	0.297325	0.103076	2.88453	0.00391994	0.0473667
Srp9	779.931	-0.357672	0.124152	-2.88091	0.00396526	0.0477969
Uchl3	850.725	0.223208	0.0776124	2.87593	0.00402838	0.048439
Bicd1	3520.79	0.200674	0.0699034	2.87073	0.00409528	0.0491254
Gphn	12916.4	0.270321	0.0941651	2.87071	0.00409545	0.0491254
Slc24a4	1490.54	0.306071	0.106674	2.86921	0.00411496	0.0492994
Mpped2	1285.67	0.26583	0.0928134	2.86414	0.00418144	0.049839
Arhgef7	2625.28	0.264236	0.0922914	2.86306	0.00419577	0.0499027
Atp11b	3184.85	0.221855	0.077513	2.86217	0.00420753	0.049962
Prmt8	3146.03	0.233322	0.0815264	2.86191	0.00421091	0.049962
Arsa	545.095	-0.268892	0.0939743	-2.86133	0.00421863	0.0499933
