# Supplementary material for: RNA-Sequencing Analysis Reveals a Regulatory Role for Transcription Factor Fezf2 in the Mature Motor Cortex
Source: Front Mol Neurosci. 2017 Sep 7;10:283. doi: 10.3389/fnmol.2017.00283 (PMC5594072; doi:10.3389/fnmol.2017.00283)
Supplement: Supplementary file 4 [file Table_4.xlsx]

## Sheet: Sheet1
Supplementary table 4 Comparison of Fezf2-regulated genes in the mature motor cortex to a list of known FEZF2 targets
Fezf2-regulated genes were compared to FEZF2 targets identified by Lodato et al. (2014) in neurosphere. Genes highlighted in red are common in both lists
Fezf2-regulated genes in mature M1	FEZF2 targets (Lodato et al. 2014)
Ighm	0610005C13Rik
Cabp7	0610007C21Rik
Bcas1	0610007L01Rik
Bcas1os2	0610007P08Rik
Gjc3	0610007P14Rik
Tmem63a	0610007P22Rik
Dpp7	0610009B22Rik
Apod	0610009D07Rik
Col5a1	0610009E02Rik
Josd2	0610009L18Rik
Htr2c	0610009O20Rik
Mog	0610010F05Rik
Ndrg1	0610010K14Rik
Srp9	0610010O12Rik
Sept4	0610011F06Rik
Hist1h4c	0610011L14Rik
Eid1	0610012G03Rik
Cd151	0610025J13Rik
Sgk1	0610030E20Rik
Apopt1	0610037L13Rik
Mtif3	0610037P05Rik
Cpox	0610038P03Rik
Cnp	0610039K10Rik
Smg8	0610040B10Rik
Gas5	0610040F04Rik
Rabac1	0610040J01Rik
Olig1	0610043K17Rik
Ccng1	0910001L09Rik
Shc4	1110001A16Rik
Cyb561	1110001J03Rik
Carhsp1	1110002B05Rik
Arrdc3	1110002J07Rik
Tmem199	1110002L01Rik
Tmem179	1110002N22Rik
Arl6ip4	1110003E01Rik
Trappc5	1110004E09Rik
Gm26508	1110004F10Rik
Rgs5	1110005A03Rik
Atp5sl	1110006G14Rik
Prodh	1110007C09Rik
Matk	1110008F13Rik
Sart1	1110008J03Rik
Plekhb1	1110008P14Rik
Scarna2	1110012D08Rik
Amt	1110012J17Rik
Dph3	1110012L19Rik
Gins4	1110014N23Rik
Fam213a	1110017D15Rik
Farsa	1110018J18Rik
Gm11583	1110018N20Rik
Dok4	1110020A21Rik
Nelfcd	1110020G09Rik
Arsa	1110021J02Rik
D17H6S53E	1110021L09Rik
Padi2	1110028C15Rik
Mrpl10	1110031I02Rik
Gm10501	1110032A03Rik
Ptma	1110032F04Rik
Cbx4	1110034A24Rik
Dnlz	1110034B05Rik
Fezf2	1110034G24Rik
Slc7a10	1110035H17Rik
Gprc5b	1110035M17Rik
Rtkn	1110037F02Rik
Ecsit	1110038D17Rik
Paqr8	1110038F14Rik
Abcb8	1110049F12Rik
Gm16845	1110051M20Rik
G6pdx	1110054O05Rik
Twf2	1110057K04Rik
Mtx1	1110058L19Rik
Spns1	1110059E24Rik
Sgpp1	1110059G10Rik
Mfsd12	1110065P20Rik
Rgs12	1110067D22Rik
Pa2g4	1190002H23Rik
Srsf1	1190002N15Rik
Rrp1	1190005F20Rik
Klc1	1190007I07Rik
Gm16892	1200009I06Rik
Slc35e4	1200011I18Rik
Ano8	1200011M11Rik
Gm15938	1200014J11Rik
Ncapd2	1200016B10Rik
Rcan3	1300001I01Rik
Ache	1300002E11Rik
Prpf19	1300010F03Rik
Fnta	1300018I17Rik
Calcoco1	1300018J18Rik
Ntan1	1500001M20Rik
Cep97	1500002C15Rik
Slc39a3	1500002F19Rik
Bsg	1500002O10Rik
Tor1b	1500002O20Rik
Adrm1	1500003O03Rik
Gm14493	1500009L16Rik
Gm42742	1500010J02Rik
BC005624	1500011H22Rik
Bicd1	1500011K16Rik
Cbl	1500012F01Rik
Phf8	1500012K07Rik
Wdr70	1500017E21Rik
Hecw1	1500026H17Rik
Ap3b1	1500031L02Rik
Dnmbp	1500032L24Rik
Lrba	1520402A15Rik
Tnik	1600002H07Rik
Frmd4a	1600002K03Rik
Homer2	1600012F09Rik
Rnf38	1600012H06Rik
Csnk1g1	1600016N20Rik
Tbc1d22a	1600020E01Rik
Tmem135	1600021P15Rik
Dip2c	1600027N09Rik
Cpeb4	1700001G11Rik
Mcc	1700001G17Rik
Phf21a	1700001O22Rik
Ubn2	1700003D09Rik
Rbpj	1700003E16Rik
Plekhm3	1700003F12Rik
Stx18	1700003G18Rik
Fbxo34	1700003M07Rik
Ppp2r2a	1700007I08Rik
Dlgap1	1700007K13Rik
Helz	1700008O03Rik
Nbea	1700009P17Rik
Erbb4	1700010K10Rik
Scaper	1700010K24Rik
Fchsd2	1700011J10Rik
Nars2	1700012B15Rik
4932441J04Rik	1700012C14Rik
Fyn	1700013G23Rik
Ankrd42	1700013G24Rik
Mboat2	1700016P03Rik
E130307A14Rik	1700017B05Rik
Ndufs4	1700018A14Rik
Vwa8	1700018M17Rik
Tmeff2	1700019B03Rik
Atp11b	1700019E19Rik
Ssh2	1700019L03Rik
Ralgps1	1700019N12Rik
Bbs9	1700020I14Rik
Pias2	1700020L24Rik
Csnk2a2	1700020O03Rik
Hace1	1700021C14Rik
Uchl3	1700021F05Rik
Nek1	1700021K19Rik
D430041D05Rik	1700022K14Rik
Fam19a5	1700023H06Rik
Vps13b	1700025E21Rik
Plppr5	1700025G04Rik
Ncam1	1700025K23Rik
Dennd4c	1700025N21Rik
Pcsk2	1700027A07Rik
Gpc5	1700027L20Rik
Rbfox1	1700028E10Rik
Pcdh9	1700028I16Rik
Rngtt	1700028N14Rik
Pus10	1700029F09Rik
Sbf2	1700029J07Rik
Rai1	1700030C12Rik
Adgrl3	1700030G06Rik
Dnajc13	1700030J22Rik
Slc10a7	1700030K09Rik
Cnksr2	1700034F02Rik
Sesn3	1700034H14Rik
Bcas3	1700034H15Rik
Nedd4l	1700034P13Rik
Lrrc4c	1700037C18Rik
Garem	1700037H04Rik
Igf1r	1700040I03Rik
Fmnl2	1700041G16Rik
Pou2f1	1700045H11Rik
Prmt8	1700047K16Rik
Fto	1700049J03Rik
Atxn2	1700052N19Rik
Aven	1700055D18Rik
Gab2	1700056E22Rik
5330417C22Rik	1700061E18Rik
Cspp1	1700064E03Rik
Gabrb3	1700064H15Rik
Gpr158	1700065D16Rik
Cpeb1	1700066M21Rik
Nav3	1700067K01Rik
Abhd17c	1700069B07Rik
Rasal2	1700081L11Rik
Arid5b	1700084C06Rik
Ttc7b	1700084E18Rik
Uxs1	1700086L19Rik
Chchd3	1700086O06Rik
E130308A19Rik	1700086P04Rik
Zfp462	1700088E04Rik
Gabra2	1700092K14Rik
Rbfox3	1700093J21Rik
Gm21949	1700095B22Rik
Taf4	1700095J07Rik
Ssbp2	1700101I19Rik
Cadps	1700104B16Rik
Epha5	1700106N22Rik
Usp28	1700110K17Rik
Sec24b	1700113A16Rik
Fcho2	1700120B22Rik
Fam124a	1700122E12Rik
Ctdspl	1700123M08Rik
Apc	1700123O20Rik
Fbn1	1700125G22Rik
Amph	1700125H20Rik
Arpp21	1810006K21Rik
Tbc1d32	1810008A18Rik
Pknox2	1810009A15Rik
Rfx7	1810010H24Rik
Stxbp5l	1810012K08Rik
Raver2	1810012P15Rik
4933406I18Rik	1810013D15Rik
Brinp1	1810013L24Rik
Ano10	1810014F10Rik
Tmem131	1810020D17Rik
Sh3pxd2b	1810021B22Rik
Magi3	1810022K09Rik
Hdac8	1810024B03Rik
Mllt3	1810026J23Rik
Ncam2	1810027O10Rik
Fer	1810029B16Rik
Wwox	1810030N24Rik
Susd4	1810030O07Rik
Ppp2r5e	1810031K17Rik
Prkca	1810032O08Rik
Cacnb4	1810035L17Rik
Fmn2	1810037I17Rik
Mgat5	1810041L15Rik
Rims2	1810043G02Rik
Ptprn2	1810043H04Rik
Gm26567	1810046J19Rik
Cers6	1810048J11Rik
Cystm1	1810055G02Rik
Gm16599	1810058I24Rik
Satb2	1810059C17Rik
Gm12057	1810062G17Rik
Hdac4	1810062O18Rik
Cntfr	1810063B05Rik
Pinx1	1810063B07Rik
Bre	1810074P20Rik
Bckdhb	2010000I03Rik
Pid1	2010001A14Rik
Atxn1	2010001M06Rik
Mob3b	2010002N04Rik
Dym	2010003O02Rik
Pign	2010007H12Rik
Zfp804a	2010011I20Rik
Srbd1	2010012O05Rik
Slc22a23	2010012P19Rik
Ldlrad3	2010015L04Rik
Zdhhc15	2010106G01Rik
2210408I21Rik	2010107E04Rik
Gm2163	2010107G23Rik
Fus	2010107H07Rik
Vti1a	2010109A12Rik
Arhgef7	2010109K11Rik
Fbxo16	2010111I01Rik
St7	2010300C02Rik
Arhgap10	2010305A19Rik
Plcd3	2010320O07Rik
Rsph3a	2010321M09Rik
Srsf4	2210009G21Rik
Dock7	2210011C24Rik
Grm1	2210012G02Rik
Mpped2	2210015D19Rik
Sfmbt1	2210018M11Rik
Pdss2	2210021J22Rik
4930452B06Rik	2210403K04Rik
Plcxd3	2210406O10Rik
mt-Rnr1	2210408F21Rik
Ercc4	2210408I21Rik
Cux1	2210409E12Rik
Csrnp3	2210411K11Rik
Lace1	2210416O15Rik
Nckap5	2210417K05Rik
Fam172a	2300009A05Rik
Plcl1	2310001A20Rik
Gucy1a2	2310001H17Rik
Boc	2310001K24Rik
Kcnn2	2310003C23Rik
Uty	2310003F16Rik
Gm12394	2310003H01Rik
Sox6	2310003L22Rik
Zcchc7	2310004I24Rik
6030443J06Rik	2310004N24Rik
Gphn	2310008H04Rik
Rabgap1l	2310008H09Rik
Sh3kbp1	2310010J17Rik
Scmh1	2310011J03Rik
Grik2	2310014F06Rik
Thrb	2310014H01Rik
Mtm1	2310015A10Rik
Dpp10	2310016C08Rik
Nrg1	2310016M24Rik
Znrf3	2310021P13Rik
Memo1	2310022B05Rik
Nlk	2310026L22Rik
Sgcz	2310028H24Rik
Atxn7	2310028O11Rik
Slx4ip	2310033E01Rik
9530036O11Rik	2310033P09Rik
Prim2	2310035K24Rik
Trps1	2310036O22Rik
Gm26820	2310037I24Rik
Dis3l2	2310039H08Rik
Mbtd1	2310043J07Rik
Galnt13	2310044G17Rik
Ksr2	2310044H10Rik
Vmn2r35	2310045N01Rik
Abhd6	2310046O06Rik
Ccdc64	2310047B19Rik
Grik4	2310047M10Rik
Rhbdd1	2310050B05Rik
Fndc3b	2310057M21Rik
Ppfia2	2310058D17Rik
Zfand3	2310061C15Rik
Fam188b	2310061I04Rik
Myo1b	2310067B10Rik
Nhs	2310079F23Rik
Sfmbt2	2400001E08Rik
Cntn3	2400003C14Rik
Pced1b	2400009B08Rik
Med13l	2410001C21Rik
Fut8	2410002F23Rik
Ptprr	2410002I01Rik
Nup93	2410002O22Rik
Rit2	2410002O22Rik
Rsu1	2410003K15Rik
Dgkh	2410004B18Rik
Rasa2	2410004N09Rik
Tmem200a	2410006H16Rik
Spag16	2410015M20Rik
Tmem181a	2410016O06Rik
Large	2410017P09Rik
Mical3	2410022L05Rik
Kcnc2	2410042D21Rik
Pitpnb	2410057H14Rik
Sgms1	2410066E13Rik
Slc44a5	2410075B13Rik
Clstn2	2410080I02Rik
Rsf1os1	2410089E03Rik
Efl1	2410091C18Rik
Slc16a7	2410127L17Rik
Msra	2410131K14Rik
Bmper	2410133F24Rik
Hmgcll1	2500002B13Rik
Ppargc1b	2500003M10Rik
Cdk14	2500004C02Rik
Bcl11a	2510003E04Rik
Csgalnact1	2510006D16Rik
Kctd1	2510009E07Rik
Exoc4	2510012J08Rik
Adamts3	2510039O18Rik
Zfp385b	2510046G10Rik
Hecw2	2600006K01Rik
Grm3	2610002I17Rik
Lonrf1	2610002J02Rik
Ctnna2	2610008E11Rik
Dscam	2610015P09Rik
Thada	2610019F03Rik
Dpp6	2610020H08Rik
Kirrel3	2610021K21Rik
Klf7	2610024G14Rik
Raph1	2610027L16Rik
Asap1	2610029G23Rik
Gmds	2610029I01Rik
Gm17644	2610034B18Rik
Plxna4	2610035D17Rik
Csmd3	2610035F20Rik
Gtdc1	2610037D02Rik
Cobl	2610039C10Rik
Hs2st1	2610101N10Rik
Atxn7l1	2610109H07Rik
Tmem117	2610203C22Rik
Pcca	2610204G22Rik
Ankrd22	2610206C17Rik
Gm13963	2610301B20Rik
Foxp1	2610301G19Rik
Esr1	2610316D01Rik
Gm15680	2610507B11Rik
Magi2	2610507I01Rik
Ntrk3	2610528E23Rik
Jakmip2	2700007P21Rik
Ccdc148	2700023E23Rik
Clec16a	2700029M09Rik
Gria4	2700046G09Rik
Fam135b	2700049A03Rik
Stx8	2700050L05Rik
Fancc	2700060E02Rik
Arhgap15	2700062C07Rik
Ube2h	2700068H02Rik
Ptprm	2700069I18Rik
Kcnd2	2700073G19Rik
Fam189a1	2700078E11Rik
Tead1	2700078K21Rik
Trim9	2700081L22Rik
Ttll11	2700081O15Rik
Nsmce2	2700089E24Rik
Lipo3	2700094K13Rik
Adarb2	2810001G20Rik
Ispd	2810002D19Rik
Synpr	2810002N01Rik
Supt3	2810004N23Rik
Hectd2	2810006K23Rik
Zc3h3	2810008D09Rik
Nectin3	2810008M24Rik
Arhgap6	2810021B07Rik
Sorcs3	2810021J22Rik
Mdga2	2810025M15Rik
Mcph1	2810030E01Rik
Diaph2	2810046L04Rik
Nubpl	2810055F11Rik
Eefsec	2810403A07Rik
Tmem14c	2810403D21Rik
Slc24a4	2810407C02Rik
Trerf1	2810408A11Rik
Sobp	2810408I11Rik
Ica1	2810408M09Rik
Tle1	2810410L24Rik
Trmt11	2810422J05Rik
Asxl3	2810422O20Rik
Ajap1	2810428I15Rik
Shank2	2810430I11Rik
Dgkb	2810432D09Rik
Commd10	2810432L12Rik
1700112E06Rik	2810442I21Rik
Cblb	2810453I06Rik
Inpp5a	2810453I06Rik
Csmd2	2810459M11Rik
Snx29	2810474O19Rik
Kcnt2	2810488G03Rik
BC052040	2900002K06Rik
Cntnap5b	2900005J15Rik
Sgip1	2900006K08Rik
Gm14643	2900010J23Rik
Sestd1	2900010M23Rik
Grin2a	2900052L18Rik
Gm12992	2900056M20Rik
2610037D02Rik	2900060B14Rik
Kcnh1	2900064A13Rik
Rbms3	2900072N19Rik
Ak5	2900073G15Rik
Fmn1	2900089D17Rik
Grm5	2900092E17Rik
Nrxn1	3000002C10Rik
Syndig1	3010003L10Rik
Fam13c	3010003L21Rik
Npas2	3010026O09Rik
Wasf1	3010027C24Rik
Trpc3	3110001I22Rik
Nr6a1	3110002H16Rik
R3hdm1	3110003A17Rik
Xylt1	3110009E18Rik
Sec24a	3110021A11Rik
Rnf217	3110039M20Rik
Aff2	3110040N11Rik
Rps6ka3	3110043O21Rik
Inadl	3110045C21Rik
Hlcs	3110056K07Rik
Pkhd1	3110056O03Rik
Zfp277	3110062M04Rik
Galnt18	3110070M22Rik
Gm17167	3110082D06Rik
Tpk1	3110082I17Rik
Magi1	3110082J24Rik
Zfat	3200002M19Rik
Fhit	3230401D17Rik
Elavl2	3300002I08Rik
Arid1b	3830406C13Rik
Dcx	3930402G23Rik
Gm14372	4430402I18Rik
Gm21093	4632404H12Rik
Stpg2	4632411B12Rik
Cacna1d	4632415K11Rik
Epha6	4632415L05Rik
Gm27027	4632419I22Rik
Ext1	4632427E13Rik
Gm3883	4632428C04Rik
Cpeb3	4632433K11Rik
Fam19a4	4632434I11Rik
Ammecr1	4732414G09Rik
Ptprk	4732415M23Rik
Adcy2	4732416N19Rik
Prkd1	4732418A04Rik
Gm13301	4732418C07Rik
Sntg1	4732440D04Rik
Umad1	4732440D04Rik
Fras1	4732444A12Rik
Robo2	4732471D19Rik
Msrb3	4732471J01Rik
2010111I01Rik	4833417C18Rik
Zdhhc14	4833418N02Rik
Scfd2	4833420G17Rik
Adamts19	4833439L19Rik
Camk2d	4921504A21Rik
Ube2e2	4921504E06Rik
Phactr1	4921507L20Rik
Med27	4921513D23Rik
Stxbp6	4921517L17Rik
Kcnk10	4921522H14Rik
Cadm2	4921522P10Rik
1700110K17Rik	4921524J17Rik
Xrcc4	4921530L18Rik
Mlip	4921531C22Rik
Ptprt	4921536K21Rik
Efna5	4922501C03Rik
Nxph1	4922505G16Rik
Ehbp1	4930402H24Rik
Cacna2d1	4930404I05Rik
Mamld1	4930405A21Rik
Tmem266	4930412C18Rik
Atp8a2	4930412F09Rik
Pag1	4930412F15Rik
Wbscr17	4930412M03Rik
Lrrc7	4930415F15Rik
Gm12064	4930417H01Rik
Atg10	4930420K17Rik
Cnot2	4930422G04Rik
Zfhx4	4930426L09Rik
Ptprg	4930427A07Rik
Cep85l	4930428N03Rik
Sycp2	4930429B21Rik
1700007B14Rik	4930429F24Rik
Eif4g3	4930430O22Rik
Ptchd1	4930432B10Rik
Nell1	4930432K21Rik
Gm7102	4930441O14Rik
Srgap3	4930442H23Rik
Acyp2	4930443B20Rik
Polq	4930445N08Rik
4930527B05Rik	4930451C15Rik
Vwc2	4930451G09Rik
Plcb1	4930453N24Rik
Cdh4	4930455C21Rik
Anks1b	4930455D15Rik
Fbxw4	4930455F23Rik
Cdkal1	4930458D05Rik
Lmx1a	4930461C15Rik
Kcnip1	4930465K10Rik
Clvs1	4930467K11Rik
Tmem178b	4930470G03Rik
Ppp1r14c	4930471M23Rik
H2-Q4	4930473A02Rik
Kcnma1	4930473A06Rik
Ubtd2	4930480K23Rik
Dennd1a	4930481B07Rik
Gabrg3	4930483J18Rik
Spock1	4930500M09Rik
March4	4930502E09Rik
Lingo2	4930503L19Rik
Kcnq5	4930505H01Rik
Mrgpra6	4930506C21Rik
Col19a1	4930509E16Rik
Srrm4	4930509G22Rik
Unc5c	4930511A02Rik
Fam78b	4930511I11Rik
Fbxl7	4930513N10Rik
Tcf4	4930518I15Rik
Fhod3	4930520K10Rik
Cacna2d3	4930520O04Rik
Gm20696	4930524J08Rik
Camk1d	4930524L23Rik
Sh3gl2	4930524O07Rik
Tmem108	4930525F21Rik
Ndufaf2	4930527E20Rik
Kcnmb2	4930527J03Rik
Chrm2	4930529M08Rik
Arhgap42	4930534B04Rik
Nwd2	4930540M05Rik
Chchd6	4930542C16Rik
Arhgap17	4930544O15Rik
Cacna1b	4930547M16Rik
Tox3	4930547N16Rik
Dnajc1	4930550G17Rik
Pak7	4930554H23Rik
Setbp1	4930555B11Rik
Gm15083	4930555I21Rik
Tnfrsf22	4930555J06Rik
Glis1	4930558J18Rik
Syt14	4930558J22Rik
Lrfn5	4930558K02Rik
Pde8b	4930563E22Rik
A230006K03Rik	4930564K09Rik
Agbl4	4930566F21Rik
Schip1	4930570G19Rik
Bicc1	4930572J05Rik
Prkg1	4930577N17Rik
Sorbs2os	4930578N16Rik
Chrna7	4930579G18Rik
Disp1	4930579G22Rik
4930545L23Rik	4930579G24Rik
Prickle2	4930579K19Rik
Tsga10	4930580A09Rik
Frmd6	4930581F22Rik
Maml3	4930583K01Rik
Adgrl2	4930588N13Rik
Alk	4930589L23Rik
Dlg2	4930593A02Rik
Cdh10	4930593C16Rik
Map2k5	4930594M22Rik
Gm26854	4930597O21Rik
Fam19a1	4930599N23Rik
Kcnh7	4931403M11Rik
Ctnnd2	4931406C07Rik
Cacng3	4931406G06Rik
Pde4d	4931406P16Rik
Ccser1	4931414P19Rik
Dpyd	4931415C17Rik
Fam155a	4931417G12Rik
Tenm4	4931422A03Rik
Nrg3os	4931428F04Rik
Kif16b	4931440J10Rik
Fam19a2	4931440P22Rik
Cfap54	4932415G12Rik
Gm26871	4932425I24Rik
Cdk8	4932431P20Rik
Plppr1	4932438A13Rik
Slc35f4	4932438H23Rik
Lyrm4	4932441J04Rik
Fbxl17	4932442L08Rik
Pde10a	4933400F03Rik
Tmem132d	4933400F03Rik
Gpc3	4933404M02Rik
Kcnip4	4933404O12Rik
Enox1	4933405D12Rik
Zfp488	4933405E24Rik
Gm15155	4933405L10Rik
Rnls	4933406C10Rik
Klhl1	4933406I18Rik
Dgki	4933406P04Rik
Il1rapl1	4933407C03Rik
1700111E14Rik	4933407H18Rik
Gulp1	4933407K13Rik
Lcorl	4933408J17Rik
Nrg2	4933411G11Rik
Otud7a	4933411K20Rik
Vav3	4933412A08Rik
Frmd5	4933417D19Rik
Ces2h	4933421A08Rik
Hrh2	4933421E11Rik
Parp8	4933421O10Rik
Opcml	4933424B01Rik
Pparg	4933424L21Rik
Cdh12	4933426M11Rik
Fars2	4933427D14Rik
Jazf1	4933427E11Rik
Nrxn3	4933427G17Rik
Greb1l	4933430I17Rik
Irf2	4933431E20Rik
Zcwpw2	4933432B09Rik
2210408F21Rik	4933433C11Rik
Rbms1	4933433G15Rik
Tyms	4933433P14Rik
Kcnq1	4933434E20Rik
Gabrb1	4933436C20Rik
5530401A14Rik	4933439C10Rik
Nav2	4933439F18Rik
Npas3	4933440N22Rik
Adgrb3	5031425E22Rik
Shisa6	5031434O11Rik
Ift43	5031439G07Rik
Gm20642	5033403F01Rik
Pbx1	5033411D12Rik
Lrrc3b	5033414D02Rik
Adamts17	5033430I15Rik
Sp2	5133401N09Rik
Zc3h7a	5330426P16Rik
Cep112	5330430P22Rik
Rora	5330438D12Rik
Eda	5430402O13Rik
Sorbs2	5430405H02Rik
Pdzrn3	5430407P10Rik
Runx2	5430411K18Rik
4930467D21Rik	5430416N02Rik
Iqcj	5430417L22Rik
Macrod2os1	5430437P03Rik
Ppp2r2b	5530400B01Rik
Zfp407	5530401N12Rik
Rnf165	5530601H04Rik
A930011G23Rik	5730403B10Rik
Cacna1c	5730419I09Rik
C230004F18Rik	5730420D15Rik
Kcnq3	5730422E09Rik
5730522E02Rik	5730437N04Rik
Lsamp	5730455O13Rik
Myo16	5730455P16Rik
A330023F24Rik	5730494M16Rik
Gm1992	5730494N06Rik
Elp4	5730508B09Rik
Dok6	5730528L13Rik
Xkr6	5730559C18Rik
Gm24270	5730577I03Rik
Epha3	5730588L14Rik
Tmem181c-ps	5730590G19Rik
Tmtc2	5830403L16Rik
Ldlrad4	5830415F09Rik
Pde7b	5830428H23Rik
Gm4258	5830454E08Rik
6530403H02Rik	5930403N24Rik
Grip1	5930412G12Rik
Auts2	5930416I19Rik
Ghr	5930434B04Rik
Arl15	5S_rRNA.117
Acvr1	5S_rRNA.137
P3h2	5S_rRNA.21
Rfx3	5S_rRNA.22
Gm26848	5S_rRNA.3
Nrg3	5S_rRNA.41
Gm15398	5S_rRNA.43
Xkr4	5S_rRNA.87
Dcc	6030405A18Rik
Ntm	6030419C18Rik
Gm26936	6030445D17Rik
Rgs7	6030446N20Rik
Samd12	6030458C11Rik
Angptl2	6230400D17Rik
Nlgn1	6230409E13Rik
Rsph3b	6330403L08Rik
Csmd1	6330407J23Rik
Klhl29	6330408A02Rik
Pld5	6330409N04Rik
Gm27153	6330416G13Rik
Spats2l	6330418K02Rik
Skint6	6330549D23Rik
Cntn5	6330577E15Rik
Vmn2r87	6330578E17Rik
Lncpint	6430527G18Rik
Angpt2	6430548M08Rik
Slc9a9	6430550D23Rik
Rgs6	6430571L13Rik
Pcdh15	6430573F11Rik
Erc2	6430598A04Rik
Dlgap2	6530401G17Rik
Filip1l	6530402F18Rik
Car10	6530403G13Rik
Smyd3	6530409C15Rik
Sgcd	6530411M01Rik
Cmss1	6530418L21Rik
Galntl6	6720456B07Rik
Grm7	6720456H20Rik
Xirp2	6720463M24Rik
Gm26905	6820408C15Rik
Hs6st3	6820431F20Rik
Slit2	7330404K18Rik
Il1rapl2	7530422B04Rik
Cntnap5a	7SK.123
Prr16	7SK.159
Negr1	7SK.169
Fstl4	7SK.176
Tmem181b-ps	7SK.214
Gpc6	7SK.216
Gm15414	7SK.217
Unc5d	7SK.219
Kctd16	7SK.237
	7SK.25
	7SK.267
	7SK.274
	7SK.5
	7SK.97
	8030423F21Rik
	8030453O22Rik
	8030462N17Rik
	8430406I07Rik
	8430410A17Rik
	8430410K20Rik
	8430419K02Rik
	8430427H17Rik
	8430429K09Rik
	8430432A02Rik
	9030407P20Rik
	9030418K01Rik
	9030612E09Rik
	9030617O03Rik
	9030624J02Rik
	9130011E15Rik
	9130011J15Rik
	9130019P16Rik
	9130023H24Rik
	9130024F11Rik
	9130206I24Rik
	9130401M01Rik
	9230110C19Rik
	9230111E07Rik
	9230114K14Rik
	9230116N13Rik
	9330101J02Rik
	9330111N05Rik
	9330133O14Rik
	9330136K24Rik
	9330154J02Rik
	9330160F10Rik
	9330162012Rik
	9330175E14Rik
	9330179D12Rik
	9330182L06Rik
	9430008C03Rik
	9430015G10Rik
	9430016H08Rik
	9430023L20Rik
	9430038I01Rik
	9430041J12Rik
	9430041J12Rik
	9430076C15Rik
	9430097D07Rik
	9530027J09Rik
	9530036O11Rik
	9530046B11Rik
	9530051G07Rik
	9530052E02Rik
	9530056K15Rik
	9530068E07Rik
	9530072K05Rik
	9530077C05Rik
	9530082P21Rik
	9630001P10Rik
	9630013D21Rik
	9630014M24Rik
	9630033F20Rik
	9830001H06Rik
	9930012K11Rik
	9930013L23Rik
	9930014A18Rik
	9930021D14Rik
	9930021J03Rik
	9930104L06Rik
	a
	A030003K02Rik
	A030009H04Rik
	A130006I12Rik
	A130010J15Rik
	A130022J15Rik
	A130049A11Rik
	A230005M16Rik
	A230028O05Rik
	A230046K03Rik
	A230051G13Rik
	A230052G05Rik
	A230056P14Rik
	A230072C01Rik
	A230083G16Rik
	A230083N12Rik
	A2ld1
	A330009N23Rik
	A330017A19Rik
	A330021E22Rik
	A330023F24Rik
	A330032B11Rik
	A330033J07Rik
	A330035P11Rik
	A330041J22Rik
	A330050B17Rik
	A430005L14Rik
	A430018G15Rik
	A430033K04Rik
	A430046D13Rik
	A430105I19Rik
	A430107O13Rik
	A430110N23Rik
	A530013C23Rik
	A530054K11Rik
	A530072M11Rik
	A530083I20Rik
	A630007B06Rik
	A630052C17Rik
	A630055G03Rik
	A730011L01Rik
	A730013G03Rik
	A730017L22Rik
	A730020E08Rik
	A730035I17Rik
	A730061H03Rik
	A730081D07Rik
	A730090H04Rik
	A830005F24Rik
	A830031A19Rik
	A830035A12Rik
	A830052D11Rik
	A830080D01Rik
	A830082K12Rik
	A830092H15Rik
	A830093I24Rik
	A930001C03Rik
	A930001N09Rik
	A930002H24Rik
	A930004D18Rik
	A930005H10Rik
	A930007I19Rik
	A930011G23Rik
	A930012L18Rik
	A930012O16Rik
	A930016O22Rik
	A930018P22Rik
	A930024E05Rik
	A930024N18Rik
	A930029G22Rik
	A930035D04Rik
	A930038C07Rik
	AA386476
	AA408296
	AA415398
	AA415398
	AA467197
	AA474408
	AA881470
	AA960436
	Aaas
	Aacs
	Aadat
	Aagab
	Aak1
	Aamp
	Aanat
	Aard
	Aars
	Aars2
	Aarsd1
	Aasdh
	Aasdhppt
	Aatf
	Aatk
	AB041803
	AB041806
	Abat
	Abca1
	Abca17
	Abca2
	Abca3
	Abca5
	Abca7
	Abca8b
	Abcb10
	Abcb1b
	Abcb4
	Abcb6
	Abcb7
	Abcb8
	Abcb9
	Abcc1
	Abcc10
	Abcc4
	Abcc5
	Abcc6
	Abcd1
	Abcd3
	Abcd4
	Abce1
	Abcf1
	Abcf2
	Abcf3
	Abcg1
	Abcg2
	Abcg4
	Abhd1
	Abhd10
	Abhd11
	Abhd12
	Abhd13
	Abhd14a
	Abhd14b
	Abhd16a
	Abhd16b
	Abhd2
	Abhd5
	Abhd6
	Abhd8
	Abi1
	Abi2
	Abl1
	Abl2
	Ablim1
	Ablim2
	Abr
	Abt1
	Abtb1
	Abtb2
	AC025794.1
	AC025794.2
	AC034122.1
	AC034285.1
	AC044864.2
	AC044864.3
	AC069141.1
	AC069562.1
	AC083892.1
	AC084315.1
	AC087541.1
	AC087898.1
	AC087901.1
	AC090648.1
	AC092094.1
	AC099599.1
	AC099934.2
	AC101875.2
	AC101875.3
	AC101968.1
	AC102317.1
	AC102693.1
	AC102815.1
	AC107704.2
	AC107846.1
	AC108434.1
	AC109138.1
	AC109139.1
	AC109196.1
	AC109221.1
	AC109221.2
	AC110232.1
	AC110234.1
	AC110247.1
	AC110377.1
	AC110907.1
	AC111135.1
	AC113059.1
	AC113092.2
	AC113244.1
	AC114539.1
	AC114648.1
	AC114995.1
	AC115062.1
	AC115820.1
	AC116484.1
	AC116573.1
	AC116732.1
	AC117698.1
	AC118227.1
	AC119189.1
	AC119809.1
	AC119846.1
	AC120405.1
	AC121821.1
	AC121908.1
	AC122193.1
	AC122240.1
	AC122247.1
	AC122281.1
	AC122283.1
	AC122357.1
	AC122397.1
	AC122490.2
	AC122542.1
	AC122808.1
	AC122821.1
	AC123608.1
	AC123724.1
	AC124108.1
	AC124169.2
	AC124336.2
	AC124338.2
	AC124433.1
	AC124453.1
	AC124500.1
	AC124762.1
	AC124998.1
	AC125099.1
	AC125254.1
	AC125279.1
	AC125279.2
	AC125399.1
	AC125486.1
	AC126606.1
	AC127270.1
	AC127370.1
	AC127416.1
	AC127693.1
	AC129195.1
	AC131692.1
	AC132315.1
	AC132391.1
	AC132406.1
	AC132609.1
	AC132837.1
	AC134441.1
	AC134447.1
	AC134448.1
	AC134530.1
	AC134537.1
	AC134548.1
	AC134548.2
	AC134623.1
	AC134910.1
	AC135859.1
	AC136147.1
	AC136729.1
	AC137844.1
	AC137970.1
	AC138358.1
	AC138768.1
	AC139571.1
	AC140333.1
	AC140457.1
	AC140486.1
	AC141882.1
	AC145348.1
	AC147047.2
	AC148981.1
	AC148988.1
	AC148988.2
	AC149052.1
	AC149055.1
	AC149055.3
	AC149067.1
	AC150685.1
	AC151602.1
	AC151602.2
	AC151669.1
	AC151908.1
	AC152076.1
	AC152410.1
	AC152987.1
	AC153147.2
	AC153382.1
	AC153569.1
	AC153919.1
	AC153982.1
	AC154013.1
	AC154446.1
	AC154575.1
	AC154585.1
	AC154636.1
	AC154861.1
	AC154908.1
	AC154908.2
	AC155262.1
	AC155640.1
	AC155814.1
	AC156618.1
	AC156630.1
	AC156981.1
	AC156990.1
	AC157561.1
	AC157650.1
	AC158232.1
	AC158299.1
	AC158345.1
	AC158749.1
	AC158787.1
	AC158953.1
	AC158970.1
	AC158987.1
	AC159256.1
	AC159277.1
	AC159277.2
	AC159314.1
	AC159635.1
	AC159900.1
	AC160469.1
	AC160526.1
	AC160528.1
	AC160538.1
	AC160759.1
	AC160929.1
	AC160930.1
	AC160980.1
	AC160990.1
	AC161117.1
	AC161348.1
	AC161366.1
	AC161456.1
	AC161602.1
	AC161763.1
	AC162465.1
	AC163038.1
	AC163094.1
	AC163282.1
	AC163298.1
	AC163357.1
	AC163615.1
	AC163683.1
	AC164430.1
	AC164548.1
	AC164643.1
	AC164883.1
	AC165080.1
	AC165416.1
	AC167132.1
	AC167669.1
	AC167669.3
	AC168090.1
	AC169129.1
	AC170188.1
	AC170752.1
	AC171202.1
	AC171273.1
	AC171500.1
	AC172623.1
	AC174082.1
	Acaa1a
	Acaa1b
	Acaa2
	Acaca
	Acad10
	Acad11
	Acad12
	Acad8
	Acad9
	Acadl
	Acadm
	Acads
	Acadsb
	Acadvl
	Acap2
	Acap3
	Acat1
	Acbd3
	Acbd4
	Acbd5
	Acbd6
	Accn4
	Acd
	Acer2
	Acer3
	Acin1
	Acly
	Acn9
	Aco1
	Aco2
	Acot1
	Acot13
	Acot2
	Acot6
	Acot7
	Acot8
	Acox1
	Acox3
	Acp1
	Acp2
	Acp6
	Acpl2
	Acsf2
	Acsf3
	Acsl1
	Acsl3
	Acsl4
	Acsl6
	Acss1
	Acss2
	Acta1
	Actb
	Actg1
	Actl6a
	Actn1
	Actn3
	Actn4
	Actr10
	Actr1a
	Actr1b
	Actr2
	Actr3
	Actr3b
	Actr5
	Actr6
	Acvr1
	Acvr1b
	Acvr2a
	Acvr2b
	Acyp1
	Acyp2
	Adal
	Adam10
	Adam11
	Adam12
	Adam15
	Adam17
	Adam19
	Adam22
	Adam23
	Adam9
	Adamts1
	Adamts12
	Adamts13
	Adamts14
	Adamts15
	Adamts19
	Adamts2
	Adamts20
	Adamts4
	Adamts5
	Adamts7
	Adamts8
	Adamtsl1
	Adar
	Adarb1
	Adat1
	Adat2
	Adat3
	Adc
	Adck1
	Adck2
	Adck3
	Adck4
	Adck5
	Adcy1
	Adcy3
	Adcy5
	Adcy6
	Adcy8
	Adcy9
	Adcyap1r1
	Add1
	Add3
	Adhfe1
	Adi1
	Adipor1
	Adipor2
	Adk
	Adnp
	Adnp2
	Ado
	Adora1
	Adpgk
	Adprh
	Adprhl2
	Adra1b
	Adra1d
	Adrb1
	Adrb2
	Adrb3
	Adrm1
	Adsl
	Adss
	Aebp2
	Aen
	Aes
	AF064781
	Afap1
	Aff1
	Aff4
	Afg3l1
	Afg3l2
	Aftph
	Aga
	Agap1
	Agap2
	Agap3
	Agbl3
	Agbl4
	Agbl5
	Ager
	Agfg1
	Agfg2
	Aggf1
	Agk
	Agl
	Agpat1
	Agpat3
	Agpat4
	Agpat5
	Agpat6
	Agpat9
	Agps
	Agrn
	Agrp
	Agtpbp1
	Agtrap
	Agxt2l2
	Ahctf1
	Ahcy
	Ahcyl1
	Ahcyl2
	Ahdc1
	Ahi1
	Ahnak
	Ahnak2
	Ahr
	Ahsa1
	Ahsa2
	AI115009
	AI118078
	AI314180
	AI314976
	AI316807
	AI317395
	AI413582
	AI427809
	AI427809
	AI429214
	AI462493
	AI464131
	AI480526
	AI480653
	AI504432
	AI597468
	AI597479
	AI646023
	AI836003
	AI837181
	AI846148
	AI848100
	AI854517
	AI854703
	AI987944
	Aif1l
	Aifm1
	Aimp1
	Aimp2
	Aip
	Ak1
	Ak2
	Ak4
	Ak5
	Akap1
	Akap10
	Akap11
	Akap13
	Akap17b
	Akap2
	Akap3
	Akap5
	Akap7
	Akap8
	Akap8l
	Akap9
	Akirin1
	Akna
	Akr1a4
	Akr1b10
	Akr1b3
	Akr7a5
	Akt1s1
	Akt2
	Akt3
	Aktip
	AL513014.1
	AL589650.1
	AL590633.1
	AL591146.1
	AL591376.1
	AL591854.1
	AL593853.1
	AL596117.1
	AL596125.1
	AL596182.1
	AL596215.1
	AL596446.1
	AL603708.1
	AL603924.1
	AL606962.1
	AL607039.1
	AL607070.1
	AL607072.1
	AL607145.1
	AL611983.1
	AL627105.1
	AL645527.1
	AL646020.1
	AL646096.1
	AL662835.1
	AL663030.1
	AL663031.1
	AL669967.1
	AL670236.2
	AL670236.3
	AL672241.1
	AL672259.1
	AL672276.1
	AL683882.1
	AL731727.1
	AL731831.1
	AL732311.1
	AL732357.1
	AL732490.1
	AL732527.1
	AL732547.1
	AL732557.1
	AL732590.1
	AL732590.2
	AL772271.1
	AL772285.1
	AL772376.2
	AL805897.1
	AL807240.1
	AL807833.1
	AL833775.1
	AL845162.2
	AL845291.1
	AL845466.1
	AL928696.1
	AL928926.1
	AL928940.1
	AL928940.2
	Alad
	Alas1
	Alcam
	Aldh16a1
	Aldh18a1
	Aldh1l1
	Aldh1l2
	Aldh2
	Aldh3a2
	Aldh3b1
	Aldh4a1
	Aldh5a1
	Aldh6a1
	Aldh7a1
	Aldh9a1
	Aldoa
	Aldoc
	Alg1
	Alg10b
	Alg11
	Alg12
	Alg13
	Alg14
	Alg2
	Alg3
	Alg5
	Alg8
	Alg9
	Alk
	Alkbh1
	Alkbh2
	Alkbh3
	Alkbh4
	Alkbh5
	Alkbh7
	Alkbh8
	Alms1
	Aloxe3
	Alpl
	Als2
	Als2cl
	Als2cr4
	Amac1
	Amacr
	Ambra1
	Amd1
	Amdhd1
	Amdhd2
	Amfr
	Amh
	Amigo2
	Amigo3
	Ammecr1l
	Amn1
	Amotl1
	Amotl2
	Ampd2
	Amph
	Amz2
	Anapc1
	Anapc10
	Anapc11
	Anapc13
	Anapc16
	Anapc2
	Anapc4
	Anapc5
	Anapc7
	Ang
	Angel1
	Angel2
	Angptl4
	Angptl6
	Ank
	Ank1
	Ank2
	Ank3
	Ankfy1
	Ankhd1
	Ankib1
	Ankle2
	Ankmy1
	Ankmy2
	Ankra2
	Ankrd10
	Ankrd11
	Ankrd12
	Ankrd13a
	Ankrd13b
	Ankrd13c
	Ankrd16
	Ankrd17
	Ankrd24
	Ankrd26
	Ankrd27
	Ankrd28
	Ankrd29
	Ankrd32
	Ankrd33b
	Ankrd34a
	Ankrd35
	Ankrd37
	Ankrd39
	Ankrd40
	Ankrd42
	Ankrd44
	Ankrd46
	Ankrd49
	Ankrd5
	Ankrd50
	Ankrd54
	Ankrd57
	Ankrd6
	Ankrd9
	Anks1
	Anks1b
	Anks3
	Anks6
	Ankzf1
	Anln
	Ano10
	Ano6
	Ano8
	Anp32a
	Anp32b
	Anp32e
	Antxr1
	Antxr2
	Anxa5
	Anxa6
	Aox1
	Ap1ar
	Ap1b1
	Ap1g1
	Ap1g1
	Ap1m1
	Ap1s1
	Ap1s2
	Ap2a1
	Ap2a2
	Ap2b1
	Ap2m1
	Ap2s1
	Ap3b1
	Ap3d1
	Ap3m1
	Ap3m2
	Ap3s1
	Ap3s2
	Ap4b1
	Ap4e1
	Ap4m1
	Ap4s1
	Apaf1
	Apba1
	Apba2
	Apbb2
	Apbb3
	Apc
	Apc2
	Apcdd1
	Apex1
	Aph1a
	Aph1b
	Aph1c
	Api5
	Apip
	Apitd1
	Aplf
	Apln
	Aplp2
	Apoa1
	Apoa1bp
	Apoa5
	Apobec1
	Apoc2
	Apof
	Apoh
	Apol7d
	Apom
	Apoo
	App
	Appbp2
	Appl1
	Appl2
	Aptx
	Aqp11
	Aqp6
	Aqr
	Arap1
	Arap2
	Arc
	Arcn1
	Areg
	Arf1
	Arf2
	Arf3
	Arf4
	Arf5
	Arf6
	Arfgap1
	Arfgap2
	Arfgef1
	Arfgef2
	Arfip1
	Arfip2
	Arfrp1
	Arglu1
	Arhgap1
	Arhgap10
	Arhgap11a
	Arhgap12
	Arhgap17
	Arhgap18
	Arhgap19
	Arhgap20
	Arhgap21
	Arhgap24
	Arhgap26
	Arhgap27
	Arhgap29
	Arhgap31
	Arhgap33
	Arhgap39
	Arhgap4
	Arhgap42
	Arhgdia
	Arhgef1
	Arhgef10
	Arhgef10l
	Arhgef11
	Arhgef12
	Arhgef17
	Arhgef25
	Arhgef40
	Arhgef7
	Arhgef9
	Arid1a
	Arid1b
	Arid2
	Arid3a
	Arid3b
	Arid4a
	Arid4b
	Arid5a
	Arid5b
	Arih1
	Arih2
	Arl1
	Arl10
	Arl13b
	Arl15
	Arl16
	Arl2
	Arl2bp
	Arl3
	Arl4a
	Arl4c
	Arl4d
	Arl5a
	Arl5b
	Arl6
	Arl6ip1
	Arl6ip4
	Arl6ip5
	Arl6ip6
	Arl8a
	Arl8b
	Armc1
	Armc10
	Armc5
	Armc6
	Armc7
	Armc8
	Armc9
	Armcx1
	Armcx4
	Arnt
	Arnt2
	Arntl
	Arpc1a
	Arpc2
	Arpc3
	Arpc4
	Arpc5
	Arpc5l
	Arpm1
	Arpp19
	Arrb1
	Arrb2
	Arrdc2
	Arrdc3
	Arrdc4
	Arrdc5
	Arsg
	Arsk
	Arv1
	Arvcf
	Arx
	Asah1
	Asap1
	Asap3
	Asb1
	Asb13
	Asb15
	Asb3
	Asb6
	Asb7
	Asb8
	Ascc1
	Ascc2
	Ascc3
	Ascl1
	Ascl2
	Ascl4
	Asf1a
	Asf1b
	Ash2l
	Asl
	Asna1
	Asns
	Asnsd1
	Aspdh
	Asph
	Asphd1
	Asphd2
	Aspscr1
	Asrgl1
	Aste1
	Astn1
	Astn2
	Asxl1
	Asxl2
	Asxl3
	Atad1
	Atad2
	Atad2b
	Atad3a
	Atad5
	Atat1
	Atcay
	Ate1
	Atf1
	Atf2
	Atf3
	Atf4
	Atf5
	Atf6
	Atf6b
	Atf7
	Atf7ip
	Atg10
	Atg12
	Atg13
	Atg14
	Atg16l1
	Atg16l2
	Atg2a
	Atg2b
	Atg3
	Atg4a
	Atg4b
	Atg4c
	Atg5
	Atg9a
	Atg9b
	Athl1
	Atic
	Atl1
	Atl2
	Atl3
	Atm
	Atmin
	Atn1
	Atoh7
	Atox1
	Atp10a
	Atp10d
	Atp11a
	Atp11b
	Atp11c
	Atp13a2
	Atp13a3
	Atp1a1
	Atp1a3
	Atp1b1
	Atp1b2
	Atp1b3
	Atp2a2
	Atp2b1
	Atp2b4
	Atp2c1
	Atp4a
	Atp5a1
	Atp5b
	Atp5c1
	Atp5d
	Atp5f1
	Atp5g2
	Atp5g3
	Atp5h
	Atp5j
	Atp5j2
	Atp5k
	Atp5l2
	Atp5o
	Atp5s
	Atp5sl
	Atp6ap1
	Atp6ap2
	Atp6v0a1
	Atp6v0a2
	Atp6v0b
	Atp6v0c
	Atp6v0d1
	Atp6v0e
	Atp6v0e2
	Atp6v1a
	Atp6v1b2
	Atp6v1c1
	Atp6v1d
	Atp6v1e1
	Atp6v1f
	Atp6v1g1
	Atp6v1g2
	Atp6v1h
	Atp7a
	Atp7b
	Atp8a1
	Atp8b1
	Atp8b2
	Atp8b5
	Atp9a
	Atp9b
	Atpaf1
	Atpaf2
	Atpbd4
	Atpif1
	Atr
	Atrip
	Atrn
	Atrnl1
	Atxn1
	Atxn10
	Atxn2
	Atxn2l
	Atxn3
	Atxn7
	Atxn7l1
	Atxn7l2
	Atxn7l3
	Atxn7l3b
	AU019823
	AU022252
	AU022754
	AU040320
	Auh
	Aup1
	Aurka
	Aurkaip1
	Auts2
	AV039307
	AV099323
	AV249152
	Aven
	Avl9
	Avpi1
	Avpr1a
	AW011738
	AW146020
	AW146154
	AW209491
	AW549877
	AW554918
	Axin1
	Axin2
	AY074887
	AY512931
	Azi1
	Azi2
	Azin1
	B130046B21Rik
	B130055M24Rik
	B230118H07Rik
	B230119M05Rik
	B230120H23Rik
	B230206F22Rik
	B230206L02Rik
	B230208H11Rik
	B230208H17Rik
	B230217C12Rik
	B230217C12Rik
	B230217O12Rik
	B230219D22Rik
	B230307C23Rik
	B230312A22Rik
	B230317F23Rik
	B230319C09Rik
	B230354K17Rik
	B230369F24Rik
	B2m
	B330016D10Rik
	B3galnt1
	B3galnt2
	B3galt4
	B3galt6
	B3galtl
	B3gat1
	B3gat2
	B3gat3
	B3gnt1
	B3gnt2
	B3gnt4
	B3gnt9-ps
	B3gntl1
[truncated: 10,863 more rows]
