# Supplementary material for: RNA-Sequencing Analysis Reveals a Regulatory Role for Transcription Factor Fezf2 in the Mature Motor Cortex
Source: Front Mol Neurosci. 2017 Sep 7;10:283. doi: 10.3389/fnmol.2017.00283 (PMC5594072; doi:10.3389/fnmol.2017.00283)
Supplement: Supplementary file 5 [file Table_5.xlsx]

## Sheet: Mature vs development
Supplementary table 5. Comparison of Fezf2-regulated genes identified in mature M1 tissue and the developing cortex, that are known direct targets of FEZF2
Fezf2-regulated gene from developing cortex (Lodato et al. 2014) and mature M1, known as direct targets of FEZF2, were compared. Genes were identified as FEZF2 targets using the ChIP-seq data set from Lodato et al. (2014).
Genes highlighted in green are regulated similarly in mature and developing tissues. Genes that are regulated differentially are highlighted in red.
Repressed in development	Activated in development	Activated in mature tissue	Repressed in mature tissue
Pdzrn3	Pcdh17	Cabp7	Bicd1
Sesn1	Rgs8	Tmem63a	Cbl
Fzd1	Arid5b	Dpp7	Phf8
Flrt3	Bcl2	Col5a1	Wdr70
Sncaip	Plcb4	Josd2	Ap3b1
Btbd11	Parm1	Srp9	Lrba
Shisa2	Flrt2	Sept4	Tnik
Gadd45g	Hmcn1	Hist1h4c	Homer2
Srebf1	Elovl7	Cd151	Rnf38
Bcl6	Calb2	Sgk1	Csnk1g1
Adcyap1r1	Klf4	Mtif3	Tbc1d22a
AI504432	2810459M11Rik	Cpox	Tmem135
Egfr	Nrp2	Cnp	Dip2c
Shcbp1	Stk36	Gas5	Cpeb4
9130024F11Rik	Kcnc2	Rabac1	Mcc
Camk2n2	Wnt7b	Olig1	Phf21a
Vav2	Cald1	Ccng1	Ubn2
Rab3c	Alcam	Shc4	Rbpj
Ttc28	Apbb2	Cyb561	Plekhm3
Dab1	Card10	Carhsp1	Stx18
Ppp2r1b	Tmem117	Arrdc3	Fbxo34
Trub1	Pcx	Tmem199	Ppp2r2a
Dmrta2	Pcdh19	Tmem179	Dlgap1
Macrod2	Ccdc151	Arl6ip4	Helz
Tmem158	Nes	Trappc5	Nbea
Cd200	Fam110b	Atp5sl	Erbb4
Pdzrn4	Sez6l2	Prodh	Fchsd2
Btbd17	Itga9	Sart1	Nars2
Satb1	Sec14l1	Plekhb1	4932441J04Rik
B2m	Timp2	Scarna2	Fyn
Akr1b10	Tshz2	Dph3	Ankrd42
Pcdh8	Sik3	Gins4	Mboat2
Ahr	Trim36	Farsa	E130307A14Rik
4932431P20Rik	Pik3r2	D17H6S53E	Ndufs4
Sh3rf1	Pitpnm1	Gm10501	Tmeff2
Foxn2	AI836003	Ptma	Atp11b
Gm11818	2610109H07Rik	Cbx4	Ssh2
Cradd	Agap1	Dnlz	Pias2
Mllt3	Lingo1	Gprc5b	Csnk2a2
Cux2	Dtx1	Rtkn	Hace1
Chrna7	Pik3r1	Ecsit	Uchl3
Gtf2f2	Tctn2	Abcb8	Nek1
Olig2	Gnaz	Gm16845	Fam19a5
Bcl11a	Bai2	G6pdx	Vps13b
Pole4	Cxxc5	Twf2	Ncam1
Gas5	Zdhhc22	Mtx1	Dennd4c
Igsf3	Sorcs2	Spns1	Pcsk2
Plcb1	AI646023	Sgpp1	Pcdh9
Zfhx4	Atp9a	Rgs12	Rngtt
Prex1	Tmem229b	Pa2g4	Pus10
Ppm1d	Cplx2	Srsf1	Sbf2
Sec11c	Prkg2	Rrp1	Rai1
Kcnn4	Crtc1	Klc1	Dnajc13
Nfkbia	Gfod2	Gm16892	Slc10a7
Chchd3	Ets2	Slc35e4	Sesn3
Arl4c	Bdnf	Ano8	Bcas3
Cux1	Diap2	Gm15938	Nedd4l
Erbb2ip	Efna3	Ncapd2	Lrrc4c
Dll3	Ncs1	Rcan3	Igf1r
Phf20l1	Wnt7a	Prpf19	Fmnl2
Tug1	Csrnp1	Fnta	Pou2f1
Rbm24	Pcdh9	Ntan1	Prmt8
Sgol1	Kbtbd11	Cep97	Fto
Riok1	Samd4	Slc39a3	Atxn2
Trdmt1	Pygo2	Bsg	Aven
Ripply2	Chn2	Tor1b	Gab2
Dnmt3b	Grlf1	Adrm1	Cspp1
Enox2	Plekhg1	Gm14493	Gabrb3
Ptgfrn	Lhfp	BC005624	Gpr158
Ascl1	Adamts5		Cpeb1
Foxn3	A330021E22Rik		Rasal2
Fzd8	Rims2		Arid5b
Rab8b	Ctnnd2		Ttc7b
Rai1	Ebf4		Uxs1
Pls1	Lnx2		Chchd3
Lrrc8c	Nxph3		E130308A19Rik
Tacc2	Slc38a3		Zfp462
Il1rap	Klhl5		Gabra2
Socs2	Hivep2		Ssbp2
Hopx	Pacsin1		Cadps
Akr1b3	Nrxn1		Epha5
Ormdl2	Ntn4		Usp28
Fam184b	Lrrtm3		Sec24b
Pbx3	Mast3		Fcho2
Polr3h	4933407C03Rik		Fam124a
Jag1	Robo1		Ctdspl
Ptprg	Rab31		Apc
Lipg	Ttc39b		Fbn1
Fgfbp3	Bcan		Amph
Mvp	Parva		Pknox2
Klhl13	Xpr1		Rfx7
Fam53b	9030612E09Rik		Raver2
Gtpbp1	Ncor2		4933406I18Rik
Ccdc136	BC022687		Ano10
5730494M16Rik	Stat3		Tmem131
Slitrk1	Vat1l		Sh3pxd2b
Ube2ql1	Cpxm2		Magi3
Kctd6	Trim62		Mllt3
Baz2b	Dapp1		Ncam2
Lypd6	Rasa3		Fer
Lama1	Plxnb2		Wwox
Mospd3	Foxp2		Ppp2r5e
Prkcb	Per1		Prkca
Rhobtb3	Rhobtb2		Cacnb4
Spsb4	Lrrc48		Fmn2
Orai1	Gm166		Mgat5
Tgif2	Spon1		Rims2
Prdx6	Ephb6		Ptprn2
	Pawr		Satb2
	Vgll3		Pinx1
	Pard3		Bre
	Dctn1		Bckdhb
	Pus7l		Pid1
	Epb4.1l4a		Atxn1
	Unc5b		Dym
	Oscp1		Srbd1
	B4galnt1		Slc22a23
	Dpy19l3		Ldlrad3
	Ncoa1		2210408I21Rik
	Glg1		Fus
	Pou3f1		Vti1a
	Tmtc2		Arhgef7
	Foxo1		Fbxo16
	St6galnac5		St7
	Mmp24		Arhgap10
	Adrb1		Plcd3
	Tmed8		Srsf4
	Sec16a		Dock7
	Ipo9		Mpped2
	Celf1		Sfmbt1
	Shisa9		Pdss2
	Adck4		Ercc4
	Cdh11		Cux1
	Tcf3		Csrnp3
	Plk3		Lace1
	Rhpn1		Nckap5
	Pcdh11x		Fam172a
	Gab1		Plcl1
	Mfhas1		Gucy1a2
	Hip1		Boc
	Cadm3		Kcnn2
	Apcdd1		Sox6
	Zcchc24		Zcchc7
	Aco1		Gphn
	Pter		Rabgap1l
	Pacrg		Scmh1
	Dnahc9		Grik2
	Acp2		Nrg1
	Zmym3		Znrf3
	Sec24d		Memo1
	Vav3		Nlk
	Rnf165		Sgcz
	Sulf2		Atxn7
	Wdr35		9530036O11Rik
	Tnfaip3		Prim2
	Psd		Trps1
	Pde2a		Dis3l2
	Npnt		Mbtd1
	Gas7		Ksr2
	Mapkbp1		Abhd6
	Wdfy1		Ccdc64
	Ddah1		Grik4
	Peg3		Rhbdd1
	Fxr2		Fndc3b
	Clu		Zfand3
	Asrgl1		Fam188b
	Cdk20		Myo1b
	Cry2		Nhs
	Galc		Sfmbt2
	Wdr60		Med13l
	Agap3		Fut8
	Sv2b		Ptprr
	Tmeff2		Nup93
	Trim9		Rsu1
	Tead1		Dgkh
	Smad1		Rasa2
	Cyr61		Large
	Dpyd		Kcnc2
	Wls		Pitpnb
	Abhd8		Sgms1
	AI429214		Slc44a5
	Gldc		Msra
	Pi4ka		Bmper
	Arhgap1		Ppargc1b
	A330033J07Rik		Cdk14
	Safb		Bcl11a
	Slc6a17		Csgalnact1
	Klhl25		Kctd1
	Add1		Exoc4
	Ckmt1		Hecw2
	Sez6l		Lonrf1
	Sema6c		Dscam
	B3galtl		Thada
	Mgat3		Dpp6
	Pea15a		Kirrel3
	Inf2		Klf7
	Dhx38		Raph1
	Bbs1		Asap1
	Hspa4l		Gmds
	Ints1		Plxna4
	Crocc		Csmd3
	Eno2		Gtdc1
	Cdc42ep1		Cobl
	Fam5c		Hs2st1
	Spen		Atxn7l1
	Boc		Tmem117
	Unc5a		Pcca
	Trhde		Foxp1
	March8		Esr1
	Arvcf		Magi2
	Syt9		Ntrk3
	Ghr		Jakmip2
	Csmd3		Ccdc148
	Kcnj10		Clec16a
	Smarcd3		Stx8
	Arap2		Fancc
	Bcr		Ube2h
	Ier5l		Ptprm
	Dab2ip		Kcnd2
	Rbms2		Fam189a1
	Fam113a		Tead1
	Tmem56		Trim9
	Rnf157		Ttll11
	Crim1		Nsmce2
	Kcnip1		Ispd
	Ncald		Hectd2
	Sorl1		Zc3h3
	Slc4a4		Mdga2
	Usp15		Mcph1
	Sema4g		Nubpl
	Nrip1		Eefsec
	Mapkapk3		Tmem14c
	Celsr2		Slc24a4
	Zfp282		Trerf1
	Hspb8		Sobp
	Galntl1		Tle1
	Syt7		Trmt11
	Lrfn4		Asxl3
	Lpin2		Shank2
	Kif26a		Dgkb
	Sparc		Commd10
	Fam114a2		Cblb
	Sez6		Inpp5a
	Epn2		Snx29
	Nipal3		BC052040
	Inhba		Sgip1
	Lrrc56		Sestd1
	Id4		Grin2a
	Tacc1		2610037D02Rik
	Dennd5b		Kcnh1
	Bcl11b		Rbms3
	Tppp3		Ak5
	Tubgcp6		Fmn1
	Kdm4b		Nrxn1
	Ina		Fam13c
	Bicd2		Npas2
	Lonp1		Wasf1
	Fzd2		Trpc3
	Pcdh10		Nr6a1
	Ptpre		R3hdm1
	Rprm		Xylt1
	Rnf24		Sec24a
	Fam46a		Rnf217
	Slc24a3		Rps6ka3
	Mapk8ip2		Inadl
	Zmynd8		Hlcs
	Dos		Zfp277
	Trim47		Tpk1
	Abcc4		Magi1
	Ndrg2		Zfat
	Ephb1		Fhit
	Ttyh1		Elavl2
	Dnm1		Arid1b
	Fbn2		Ext1
	Traf3		Cpeb3
	Wwtr1		Ptprk
	Rnf216		Prkd1
	Oplah		Fras1
	Wipf2		Robo2
	Rnf31		Msrb3
	Dag1		2010111I01Rik
	Nid2		Zdhhc14
	Dach1		Scfd2
	Col4a1		Adamts19
	Epha7		Camk2d
	Myo18a		Ube2e2
	Mtap6		Med27
	Tmtc1		Stxbp6
	Odz4		Cadm2
	Mllt1		1700110K17Rik
	Rexo1		Xrcc4
	Slc39a9		Efna5
	Sobp		Nxph1
	1110067D22Rik		Ehbp1
	Gfra1		Cacna2d1
	Nav2		Mamld1
	Nrcam		Pag1
	Dusp4		Wbscr17
	C630043F03Rik		Lrrc7
	Antxr2		Atg10
	Pkib		Cnot2
	Styx		Zfhx4
	Lrrc1		Ptprg
	Vstm2a		Eif4g3
	Galnt7		Srgap3
	Fam59a		Acyp2
	Rasl11b		Polq
	Samd5		Vwc2
	Enox1		Plcb1
	Vldlr		Cdh4
	Cnr1		Anks1b
	Exoc6		Fbxw4
	Pdlim5		Cdkal1
	Csrnp3		Kcnip1
	Bend4		Ppp1r14c
	Plod2		Ubtd2
	Ints6		Dennd1a
	Dact1		Spock1
	Prdm16		March4
	Shroom2		Kcnq5
	Etv1		Col19a1
	Mtss1		Srrm4
	Rnf182		Unc5c
	Eps15		Fam78b
	Gabrb3		Fbxl7
	Cxxc4		Tcf4
	Fbxl7		Fhod3
	Osbpl1a		Cacna2d3
	Nap1l5		Camk1d
	Epb4.1l2		Sh3gl2
	Zdhhc14		Ndufaf2
	Tanc2		Arhgap42
	Celf2		Chchd6
	Dusp6		Arhgap17
	Shank3		Cacna1b
	Prkca		Tox3
	Mapt		Dnajc1
	Clip1		Setbp1
	Gas8		Tnfrsf22
	Mtap9		Lrfn5
	Cap2		Agbl4
	Ppil6		Schip1
	Tle4		Prkg1
	Zmat1		Chrna7
	Runx1t1		Prickle2
	Car2		Tsga10
	Dusp1		Frmd6
	Kcnq5		Maml3
	Ildr2		Alk
	Bcl2l11		Map2k5
	Ogfrl1		Fam19a1
	Mmd		Kcnh7
	Smarca2		Ctnnd2
	Kcnf1		Pde4d
	Zmym5		Dpyd
	Fbxo16		Fam19a2
	Tspyl5		Cdk8
	Nucb2		Lyrm4
	Steap1		Fbxl17
	Ttc30b		Pde10a
	Ahi1		Enox1
	Gadd45a		Rnls
	BC034090		Dgki
	Mff		Lcorl
	Wnt5a		Nrg2
	Sgms1		Otud7a
	Asns		Vav3
	Zic3		Frmd5
	AW011738		Parp8
	Dnajc12		Opcml
	Sh3gl2		Pparg
	Camk1d		Fars2
	Dab2		Nrxn3
	Tmem106b		Irf2
	Trip11		2210408F21Rik
	Tle2		Rbms1
	Nfib		Gabrb1
	Ntrk2		Nav2
	Shc3		Npas3
	Sdcbp		Pbx1
	Micall2		Sp2
	C1ql3		Zc3h7a
	Ndrg4		Rora
	Pdk1		Eda
	B3galnt1		Sorbs2
	Slc9a3r1		Pdzrn3
	Dclk1		Runx2
	Dalrd3		Ppp2r2b
			Zfp407
			Rnf165
			A930011G23Rik
			Kcnq3
			Lsamp
			A330023F24Rik
			Elp4
			Dok6
			Xkr6
			Epha3
			Tmtc2
			Pde7b
			Grip1
			Auts2
			Ghr
			Arl15
			Acvr1
			Rfx3
			Dcc
			Ntm
			Rgs7
			Spats2l
			Cntn5
			Erc2
			Filip1l
			Smyd3
			Hs6st3
			Negr1
			Gpc6
			Unc5d
