# Supplementary material for: RNA-Sequencing Analysis Reveals a Regulatory Role for Transcription Factor Fezf2 in the Mature Motor Cortex
Source: Front Mol Neurosci. 2017 Sep 7;10:283. doi: 10.3389/fnmol.2017.00283 (PMC5594072; doi:10.3389/fnmol.2017.00283)
Supplement: Supplementary file 6 [file Table_6.xlsx]

## Sheet: GO analysis
Supplementary table 6 Gene ontology analysis of mature-specific and development-specific Fezf2-regulated genes that are known FEZF2 targets.
C: the number of genes in the category
O: the number of genes from the gene set within the category
E: the expected number of genes in the category
R: ratio of enrichment
adjP: p value adjusted by multiple test adjustment (Benjamini-Hochberg)
Development-specific genes
GO number	Description	C	O	E	R	PValue	adjP	Entrez gene ID	Gene symbol
Biological Process
GO:0000902	cell morphogenesis	859	67	21.5313	3.11175	0	0	11518;11622;11658;11787;12043;12053;12064;12552;12759;13047;13048;13131;13132;13138;13175;13638;13649;13841;14009;16772;17762;18008;18028;18163;18187;18212;19876;20360;20692;22359;22418;22421;22422;23969;26456;26941;52028;56364;56376;57342;58208;58234;59036;60597;67252;68524;69601;71436;71900;76965;93742;104445;107448;107449;110380;116838;117606;140570;225743;225875;231830;235402;270190;277360;31…	Cdc42ep1;Unc5a;Unc5b;Shroom2;Add1;Ahr;Alcam;Rims2;Boc;Apbb2;Bcl2;Bcl6;Bdnf;Cdh11;Clu;Cux1;Cux2;Dab1;Dab2;Dag1;Dclk1;Efna3;Egfr;Epha7;Etv1;Plxnb2;Lama1;Mapt;Nes;Nfib;Ctnnd2;Nrp2;Ntrk2;Robo1;Sema6c;Sparc;Vldlr;Wnt5a;Wnt7a;Wnt7b;Rnf165;Lrfn4;Micall2;Lingo1;Pacsin1;Sema4g;Slc9a3r1;Ephb1;Prex1;Nrcam;Flrt2;Bbs1;Zmym3;Pdlim5;Parva;Bcl11b;Shank3;Dact1;Mapk8ip2;Kif26a;Cap2;Wipf2;Dab2ip;Flrt3;Tmem106b;Slit…
GO:0007399	nervous system development	1951	133	48.9029	2.71968	0	0	11658;11787;12010;12032;12043;12053;12064;12125;12395;12552;12759;12801;12826;12890;13047;13048;13131;13138;13175;13389;13638;13649;13841;14009;14025;14299;14357;14362;14402;14585;15904;16180;16323;16449;16513;16600;16772;17125;17172;17391;17762;17977;18008;18028;18163;18187;18189;18212;18516;18526;18530;18795;18991;19876;20360;20370;20418;20602;20660;20848;21423;22359;22418;22421;22422;22773;239…	Gas8;Unc5a;Unc5b;Trip11;Bcr;Shroom2;Foxp2;Alcam;Rims2;Boc;Apbb2;B2m;Bcan;Bcl2;Bcl6;Bdnf;Bcl2l11;Runx1t1;Cdh11;Clu;Cnr1;Col4a1;Cplx2;Cux1;Cux2;Dab1;Dag1;Dclk1;Dll3;Efna3;Egfr;Epha7;Etv1;Bcl11a;Plxnb2;Ncs1;Dtx1;Fzd1;Gabrb3;Gfra1;Id4;Il1rap;Inhba;Jag1;Kcnj10;Klf4;Lama1;Smad1;Ascl1;Mmp24;Mapt;Ncoa1;Nes;Nfib;Ctnnd2;Nrp2;Nrxn1;Ntrk2;Pbx3;Pcdh10;Pcdh8;Plcb1;Pou3f1;Robo1;Sema6c;Sez6;Shc3;Ncor2;Sorl1;Stat…
GO:0022008	neurogenesis	1365	96	34.2145	2.80583	0	0	11658;11787;12010;12043;12053;12064;12395;12552;12759;12801;13047;13048;13131;13138;13175;13389;13638;13649;13841;14009;14025;14299;14357;14402;15904;16180;16323;16449;16513;16600;16772;17172;17391;17762;17977;18028;18163;18187;18212;18516;18991;19876;20360;20370;20660;20848;21423;22359;22418;22421;22422;23969;26456;26941;50913;52028;56376;56381;57265;57752;57764;58208;58234;59036;60597;66993;674…	Unc5a;Unc5b;Trip11;Alcam;Rims2;Boc;Apbb2;B2m;Bcl2;Bcl6;Bdnf;Runx1t1;Cdh11;Clu;Cnr1;Cux1;Cux2;Dab1;Dag1;Dclk1;Dll3;Efna3;Egfr;Epha7;Etv1;Bcl11a;Plxnb2;Ncs1;Dtx1;Gabrb3;Id4;Il1rap;Inhba;Jag1;Kcnj10;Klf4;Lama1;Ascl1;Mmp24;Mapt;Ncoa1;Nfib;Ctnnd2;Nrp2;Ntrk2;Pbx3;Pou3f1;Robo1;Sema6c;Sez6;Sorl1;Stat3;Tcf3;Socs2;Vldlr;Wnt5a;Wnt7a;Wnt7b;Rnf165;Lrfn4;Camk1d;Tgif2;Zmynd8;Micall2;Lingo1;Pacsin1;Dmrta2;Sema4g…
GO:0030030	cell projection organization	1164	83	29.1763	2.84478	0	0	11658;11758;11787;12010;12043;12064;12395;12552;12801;13047;13048;13131;13138;13175;13191;13638;13649;13841;14009;14299;16180;16600;16772;17762;18008;18028;18163;18187;18212;19876;20360;20370;22325;22359;22418;22421;22422;23969;26456;26941;52028;56376;57257;57342;57776;58208;58234;59036;60597;69601;71436;71900;72421;74682;76965;77609;97064;102502;104346;104445;107448;107449;109181;116838;117606;1…	Pls1;Gas8;Cdc42ep1;Unc5a;Unc5b;Trip11;Alcam;Rims2;Prdx6;Boc;Apbb2;B2m;Bcl2;Bdnf;Runx1t1;Cdh11;Cnr1;Cux1;Cux2;Dab1;Dag1;Dclk1;Dctn1;Efna3;Egfr;Epha7;Etv1;Plxnb2;Ncs1;Il1rap;Klf4;Lama1;Mapt;Nes;Nfib;Ctnnd2;Nrp2;Ntrk2;Robo1;Sema6c;Sez6;Wdr60;Vav2;Vldlr;Wnt5a;Wnt7a;Wnt7b;Rnf165;Lrfn4;Camk1d;Zmynd8;Crocc;Micall2;Lingo1;Rab8b;Abcc4;Pacsin1;Sema4g;Stk36;Slc9a3r1;Ephb1;Prex1;Nrcam;Crtc1;Flrt2;Bbs1;Pdlim5…
GO:0030182	neuron differentiation	1137	82	28.4995	2.87724	0	0	11658;11787;12010;12043;12053;12064;12395;12552;12801;13047;13048;13131;13138;13175;13638;13649;13841;14009;14299;14357;14402;15904;16180;16323;16449;16600;16772;17172;17762;17977;18028;18163;18187;18212;18516;19876;20360;20370;20848;21423;22359;22418;22421;22422;23969;26456;26941;50913;52028;56376;57265;57764;58208;58234;59036;60597;67468;69601;71436;71900;76965;107448;107449;109181;116838;11760…	Unc5a;Unc5b;Trip11;Alcam;Rims2;Boc;Apbb2;B2m;Bcl2;Bcl6;Bdnf;Runx1t1;Cdh11;Cnr1;Cux1;Cux2;Dab1;Dag1;Dclk1;Efna3;Egfr;Epha7;Etv1;Plxnb2;Ncs1;Dtx1;Gabrb3;Id4;Il1rap;Inhba;Jag1;Klf4;Lama1;Ascl1;Mapt;Ncoa1;Nfib;Ctnnd2;Nrp2;Ntrk2;Pbx3;Robo1;Sema6c;Sez6;Stat3;Tcf3;Socs2;Vldlr;Wnt5a;Wnt7a;Wnt7b;Rnf165;Lrfn4;Camk1d;Tgif2;Zmynd8;Micall2;Lingo1;Pacsin1;Dmrta2;Sema4g;Slc9a3r1;Ephb1;Prex1;Nrcam;Crtc1;Flrt2;Ol…
GO:0048666	neuron development	900	69	22.559	3.05865	0	0	11658;11787;12010;12043;12064;12395;12552;12801;13047;13048;13131;13138;13175;13638;13649;13841;14009;14299;14402;16180;16600;16772;17172;17762;18028;18163;18187;18212;18516;19876;20360;20370;22359;22418;22421;22422;23969;26456;26941;52028;56376;57265;57764;58208;58234;59036;60597;69601;71436;71900;76965;107448;107449;109181;116838;117606;140570;225743;225875;227541;228880;231830;235402;270190;27…	Unc5a;Unc5b;Trip11;Alcam;Rims2;Boc;Apbb2;B2m;Bcl2;Bdnf;Runx1t1;Cdh11;Cnr1;Cux1;Cux2;Dab1;Dag1;Dclk1;Efna3;Egfr;Epha7;Etv1;Plxnb2;Ncs1;Gabrb3;Il1rap;Klf4;Lama1;Ascl1;Mapt;Nfib;Ctnnd2;Nrp2;Ntrk2;Pbx3;Robo1;Sema6c;Sez6;Vldlr;Wnt5a;Wnt7a;Wnt7b;Rnf165;Lrfn4;Camk1d;Zmynd8;Micall2;Lingo1;Pacsin1;Sema4g;Slc9a3r1;Ephb1;Prex1;Nrcam;Crtc1;Flrt2;Bbs1;Pdlim5;Fzd2;Ntn4;Bcl11b;Shank3;Dact1;Mapk8ip2;Kif26a;Dab2i…
GO:0048699	generation of neurons	1258	86	31.5325	2.72735	0	0	11658;11787;12010;12043;12053;12064;12395;12552;12801;13047;13048;13131;13138;13175;13389;13638;13649;13841;14009;14299;14357;14402;15904;16180;16323;16449;16600;16772;17172;17762;17977;18028;18163;18187;18212;18516;19876;20360;20370;20660;20848;21423;22359;22418;22421;22422;23969;26456;26941;50913;52028;56376;56381;57265;57764;58208;58234;59036;60597;66993;67468;69601;71436;71900;76965;107448;10…	Unc5a;Unc5b;Trip11;Alcam;Rims2;Boc;Apbb2;B2m;Bcl2;Bcl6;Bdnf;Runx1t1;Cdh11;Cnr1;Cux1;Cux2;Dab1;Dag1;Dclk1;Dll3;Efna3;Egfr;Epha7;Etv1;Plxnb2;Ncs1;Dtx1;Gabrb3;Id4;Il1rap;Inhba;Jag1;Klf4;Lama1;Ascl1;Mapt;Ncoa1;Nfib;Ctnnd2;Nrp2;Ntrk2;Pbx3;Robo1;Sema6c;Sez6;Sorl1;Stat3;Tcf3;Socs2;Vldlr;Wnt5a;Wnt7a;Wnt7b;Rnf165;Lrfn4;Camk1d;Tgif2;Zmynd8;Micall2;Lingo1;Pacsin1;Dmrta2;Sema4g;Slc9a3r1;Ephb1;Prex1;Nrcam;Crt…
GO:0051960	regulation of nervous system development	732	63	18.348	3.43362	0	0	12010;12043;12053;12064;12395;12801;13047;13048;13131;13138;13389;13638;13841;14299;14357;14362;15904;16180;16449;16600;17172;17762;17977;18189;18212;19876;20360;20370;20660;20848;21423;22359;22418;22421;22422;26456;50913;56376;56381;57265;58208;58234;66993;67468;69601;71436;71900;76965;93742;116838;140570;216028;216233;227541;228839;228880;235402;242620;270190;277360;319504;382056;399558	Rims2;B2m;Bcl2;Bcl6;Bdnf;Runx1t1;Cnr1;Cux1;Cux2;Dab1;Dag1;Dll3;Efna3;Epha7;Plxnb2;Ncs1;Dtx1;Fzd1;Id4;Il1rap;Jag1;Klf4;Ascl1;Mapt;Ncoa1;Nrxn1;Ntrk2;Robo1;Sema6c;Sez6;Sorl1;Stat3;Tcf3;Lrrtm3;Socs2;Vldlr;Wnt5a;Wnt7a;Wnt7b;Camk1d;Tgif2;Zmynd8;Lingo1;Dmrta2;Sema4g;Ephb1;Prex1;Nrcam;Crtc1;Flrt2;Olig2;Pdlim5;Spen;Fzd2;Bcl11b;Shank3;Smarcd3;Mmd;Dab2ip;Flrt3;Tmem106b;Slitrk1;Pard3
GO:2000026	regulation of multicellular organismal development	1552	97	38.9017	2.49346	0	0	11441;11622;12010;12043;12053;12064;12349;12395;12801;13047;13048;13131;13132;13138;13389;13638;13649;13841;14119;14299;14357;14362;15904;16007;16180;16323;16449;16600;16772;17125;17172;17762;17977;18028;18035;18189;18212;18708;18750;18751;18795;19876;20340;20360;20370;20660;20692;20848;21423;21929;22359;22418;22421;22422;26456;50913;53378;56376;56381;57265;57764;58208;58234;59036;66993;67468;675…	Foxp2;Chrna7;Pawr;Ahr;Rims2;Boc;B2m;Bcl2;Bcl6;Bdnf;Car2;Runx1t1;Cnr1;Cux1;Cux2;Dab1;Dab2;Dag1;Dll3;Efna3;Egfr;Epha7;Plxnb2;Fbn2;Ncs1;Dtx1;Fzd1;Id4;Cyr61;Il1rap;Inhba;Jag1;Klf4;Lama1;Smad1;Ascl1;Mapt;Ncoa1;Nfib;Nfkbia;Nrxn1;Ntrk2;Pik3r1;Prkca;Prkcb;Plcb1;Robo1;Glg1;Sema6c;Sez6;Sorl1;Sparc;Stat3;Tcf3;Lrrtm3;Socs2;Tnfaip3;Vldlr;Wnt5a;Wnt7a;Wnt7b;Camk1d;Tgif2;Zmynd8;Lingo1;Dmrta2;Sema4g;Ephb1;Prex1;N…
GO:0031175	neuron projection development	761	62	19.0749	3.25035	1.11022e-16	9.11271e-14	11658;11787;12010;12043;12064;12395;12552;12801;13047;13048;13131;13138;13175;13638;13649;13841;14009;14299;16180;16600;16772;17762;18028;18163;18187;18212;19876;20360;20370;22359;22418;22421;22422;23969;26456;52028;56376;58208;58234;59036;60597;69601;71436;71900;76965;107448;107449;116838;117606;140570;225743;225875;227541;228880;231830;235402;270190;277360;319504;382056;399558;668303	Unc5a;Unc5b;Alcam;Rims2;Boc;Apbb2;B2m;Bcl2;Bdnf;Runx1t1;Cdh11;Cnr1;Cux1;Cux2;Dab1;Dag1;Dclk1;Efna3;Egfr;Epha7;Etv1;Plxnb2;Ncs1;Il1rap;Klf4;Lama1;Mapt;Nfib;Ctnnd2;Nrp2;Ntrk2;Robo1;Sema6c;Sez6;Vldlr;Wnt5a;Wnt7a;Wnt7b;Rnf165;Lrfn4;Camk1d;Zmynd8;Micall2;Lingo1;Pacsin1;Sema4g;Ephb1;Prex1;Nrcam;Crtc1;Flrt2;Bbs1;Pdlim5;Bcl11b;Shank3;Dact1;Mapk8ip2;Kif26a;Dab2ip;Flrt3;Tmem106b;Slitrk1
Cellular Component
GO:0097458	neuron part	1169	75	22.9608	3.26644	0	0	11441;11517;11658;12308;12349;12759;12801;12890;13047;13131;13138;13429;13807;13841;14299;14687;16513;17172;17762;17977;18028;18163;18187;18189;18212;18530;18750;18798;19876;20370;22421;23969;26941;29811;53322;54525;56376;56747;57776;58208;58234;60510;60597;64176;66993;67155;67295;67792;68151;69310;69601;70357;71436;72555;74480;75734;93742;94090;107448;110380;116838;117606;211712;215114;228880;22…	Unc5a;Shroom2;Chrna7;Adcyap1r1;Alcam;Rims2;Boc;Calb2;Car2;Clu;Cnr1;Cplx2;Cux1;Dab1;Dag1;Dnm1;Eno2;Epha7;Ncs1;Gnaz;Kcnj10;Ascl1;Mapt;Ncoa1;Nfib;Ctnnd2;Nrp2;Nrxn1;Ntrk2;Pcdh8;Prkca;Plcb4;Robo1;Sez6;Pcdh9;Hip1;Wnt7a;Zmynd8;Slc6a17;Crocc;Micall2;Sez6l2;Pacsin1;Kcnc2;Slc9a3r1;Ephb1;Prex1;Ndrg2;Nrcam;Crtc1;Flrt2;Nucb2;Syt7;Pdlim5;Sez6l;Ttyh1;Bcl11b;Shank3;Syt9;Mapk8ip2;Sv2b;Smarcd3;Smarca2;Rab3c;Rgs8;W…
GO:0043005	neuron projection	883	56	17.3433	3.2289	4.21885e-15	2.09466e-12	11441;11517;11658;12308;12349;12759;12801;12890;13047;13131;13138;13429;13841;14299;14687;17762;17977;18028;18163;18187;18212;18530;18750;18798;19876;20370;23969;29811;54525;56376;57776;58208;58234;64176;67792;68151;69310;69601;70357;71436;72555;74480;93742;94090;107448;116838;117606;211712;228880;231830;268345;270190;277360;319504;382056;399558	Unc5a;Chrna7;Adcyap1r1;Alcam;Rims2;Boc;Calb2;Car2;Clu;Cnr1;Cplx2;Cux1;Dab1;Dag1;Dnm1;Epha7;Ncs1;Gnaz;Mapt;Ncoa1;Nfib;Ctnnd2;Nrp2;Ntrk2;Pcdh8;Prkca;Plcb4;Robo1;Sez6;Pcdh9;Zmynd8;Micall2;Pacsin1;Kcnc2;Ephb1;Prex1;Ndrg2;Nrcam;Crtc1;Flrt2;Syt7;Pdlim5;Ttyh1;Bcl11b;Shank3;Sv2b;Rgs8;Wls;Pacrg;Dab2ip;Kcnip1;Flrt3;Shisa9;Samd4;Pard3;Trim9
GO:0045202	synapse	703	49	13.8079	3.54869	7.77156e-15	2.57239e-12	11441;12064;12308;12890;13131;13138;13175;13429;13649;13841;14299;14402;16513;17762;18163;18189;18212;18530;18798;20370;20404;22421;23969;54525;55983;56376;58234;59036;60510;60597;64176;67252;67295;69993;71436;72555;74480;75734;94090;110279;116838;215114;216028;228880;229706;268345;319504;382056;399558	Bcr;Chrna7;Rims2;Bdnf;Calb2;Cplx2;Dab1;Dag1;Dclk1;Dnm1;Egfr;Epha7;Ncs1;Gabrb3;Kcnj10;Mapt;Ctnnd2;Nrxn1;Ntrk2;Pcdh8;Plcb4;Sez6;Sh3gl2;Hip1;Lrrtm3;Wnt7a;Zmynd8;Slc6a17;Pacsin1;Kcnc2;Nrcam;Crtc1;Flrt2;Syt7;Pdzrn3;Pdlim5;Shank3;Dact1;Syt9;Mapk8ip2;Sv2b;Cap2;Rab3c;Chn2;Flrt3;Shisa9;Samd4;Mff;Trim9
GO:0044456	synapse part	569	40	11.1759	3.57911	2.29194e-12	4.88562e-10	11441;12064;12308;12890;13131;13138;13175;13429;13841;14299;14402;16513;17762;18163;18189;18212;18530;18798;20370;22421;23969;54525;56376;58234;60510;60597;64176;67252;67295;71436;72555;75734;94090;110279;116838;215114;216028;228880;229706;268345	Bcr;Chrna7;Rims2;Bdnf;Calb2;Cplx2;Dab1;Dag1;Dclk1;Dnm1;Epha7;Ncs1;Gabrb3;Kcnj10;Mapt;Ctnnd2;Nrxn1;Ntrk2;Pcdh8;Plcb4;Sez6;Hip1;Lrrtm3;Wnt7a;Zmynd8;Slc6a17;Pacsin1;Kcnc2;Syt7;Pdlim5;Shank3;Syt9;Mapk8ip2;Sv2b;Cap2;Rab3c;Flrt3;Shisa9;Mff;Trim9
GO:0042995	cell projection	1656	75	32.5261	2.30584	2.46003e-12	4.88562e-10	11441;11517;11658;11677;12308;12349;12759;12801;12890;13047;13131;13138;13429;13841;13858;14299;14687;17762;17977;18028;18163;18187;18212;18530;18750;18798;19876;20370;23969;26941;29811;52028;54525;56376;56430;57342;57776;58208;58234;59009;64176;67792;68151;69310;69601;70357;71436;72421;72555;73728;74480;74665;74682;77609;93742;94090;104346;105278;107448;116838;117606;211712;217935;228359;228880;…	Gas8;Cdk20;Unc5a;Chrna7;Adcyap1r1;Alcam;Akr1b3;Rims2;Boc;Calb2;Car2;Clu;Cnr1;Cplx2;Cux1;Dab1;Dag1;Dnm1;Epha7;Eps15;Ncs1;Gnaz;Mapt;Ncoa1;Nfib;Ctnnd2;Nrp2;Ntrk2;Pcdh8;Prkca;Plcb4;Robo1;Sez6;Pcdh9;Wdr60;Arhgap1;Zmynd8;Crocc;Micall2;Ndrg4;Pacsin1;Kcnc2;Slc9a3r1;Ephb1;Prex1;Ndrg2;Nrcam;Arl4c;Crtc1;Flrt2;Bbs1;Syt7;Pdlim5;Clip1;Parva;Ttyh1;Bcl11b;Shank3;Sh3rf1;Sv2b;Rgs8;Wls;Pacrg;Dab2ip;Kcnip1;Flrt3;Ttc…
GO:0030054	cell junction	1254	58	24.6303	2.35482	6.07691e-10	1.00573e-07	11441;11517;11518;11658;11677;11758;12010;12308;13132;13138;13649;13855;13858;14299;14362;14402;16449;16772;18163;18189;18530;18708;18709;20370;21886;23969;53378;54525;56376;57265;57342;58234;59036;60510;64176;69601;71436;72555;74480;75734;93742;94090;94332;104445;110279;110380;116838;211401;211712;216028;224020;228359;229706;231830;268345;268903;399558;545370	Cdc42ep1;Bcr;Shroom2;Chrna7;Adcyap1r1;Add1;Alcam;Akr1b3;Rims2;Prdx6;B2m;Calb2;Dab2;Dag1;Egfr;Epn2;Eps15;Ncs1;Fzd1;Gabrb3;Jag1;Lama1;Ctnnd2;Nrxn1;Pcdh8;Pik3r1;Pik3r2;Sez6;Mtss1;Pcdh9;Lrrtm3;Tle2;Pi4ka;Arhgap1;Slc6a17;Micall2;Pacsin1;Kcnc2;Nrip1;Flrt2;Sdcbp;Syt7;Hmcn1;Pdlim5;Fzd2;Parva;Shank3;Dact1;Syt9;Sv2b;Dab2ip;Flrt3;Shisa9;Samd4;Mff;Pard3;Trim9;Cadm3
GO:0036477	somatodendritic compartment	600	36	11.7848	3.05477	2.46935e-09	3.50295e-07	11658;12759;12890;13131;13807;13841;14299;14687;17172;17762;18163;18189;18530;18750;18798;20370;53322;54525;56747;58234;60597;67792;68151;69601;70357;74480;94090;107448;110380;117606;228880;233878;268345;270190;277360;382056	Unc5a;Shroom2;Alcam;Boc;Clu;Cplx2;Dab1;Eno2;Epha7;Ncs1;Gnaz;Ascl1;Mapt;Ctnnd2;Nrxn1;Pcdh8;Prkca;Plcb4;Sez6;Zmynd8;Sez6l2;Kcnc2;Ephb1;Prex1;Crtc1;Nucb2;Syt7;Sez6l;Shank3;Mapk8ip2;Rgs8;Wls;Dab2ip;Kcnip1;Samd4;Trim9
GO:0030424	axon	361	24	7.09054	3.38479	2.04466e-07	2.53794e-05	11441;11658;12308;12349;12801;12890;13138;13429;14299;17762;18028;18187;18212;18750;19876;54525;57776;69601;71436;93742;117606;268345;270190;319504	Chrna7;Alcam;Boc;Calb2;Car2;Cnr1;Cplx2;Dag1;Dnm1;Ncs1;Mapt;Nfib;Nrp2;Ntrk2;Prkca;Robo1;Kcnc2;Ephb1;Nrcam;Syt7;Ttyh1;Dab2ip;Flrt3;Pard3
GO:0098794	postsynapse	349	23	6.85484	3.35529	4.31236e-07	4.75797e-05	11441;12064;13131;13138;13175;13841;14299;14402;17762;18163;18212;18530;18798;20370;56376;58234;60597;67252;110279;215114;216028;228880;268345	Bcr;Chrna7;Bdnf;Dab1;Dag1;Dclk1;Epha7;Ncs1;Gabrb3;Mapt;Ctnnd2;Ntrk2;Pcdh8;Plcb4;Sez6;Hip1;Lrrtm3;Zmynd8;Kcnc2;Pdlim5;Shank3;Mapk8ip2;Cap2
GO:0098793	presynapse	281	20	5.51923	3.62369	7.53185e-07	7.10773e-05	12308;12890;13429;16513;18189;18212;18530;22421;23969;54525;60510;64176;67295;71436;75734;94090;116838;215114;229706;268345	Rims2;Calb2;Cplx2;Dnm1;Kcnj10;Nrxn1;Ntrk2;Pcdh8;Hip1;Wnt7a;Slc6a17;Pacsin1;Kcnc2;Syt7;Syt9;Sv2b;Rab3c;Flrt3;Mff;Trim9
Molecular Function
GO:0005102	receptor binding	1225	58	28.0208	2.06989	7.90243e-08	0.000129758	11554;12064;12953;13132;13389;13429;13638;13649;13841;14357;14362;14370;14479;14687;16007;16323;16449;16772;17977;18189;18708;18709;18751;20360;20418;20602;20848;22031;22325;22418;22421;22422;23872;26456;26941;52028;53378;57257;57752;58234;66993;68151;68939;69310;69601;71436;71779;74136;94332;104079;114142;114249;211401;216233;235402;235442;268903;399558	Nxph3;Foxp2;Npnt;Adrb1;Bdnf;Cry2;Dab2;Dll3;Dnm1;Efna3;Egfr;Epha7;Dtx1;Fzd1;Fzd8;Usp15;Gnaz;Cyr61;Inhba;Jag1;Lama1;Ncoa1;Nrxn1;Pik3r1;Pik3r2;Prkcb;Sema6c;Shc3;Ncor2;Stat3;Mtss1;Socs2;Traf3;Vav2;Wnt5a;Wnt7a;Wnt7b;Lingo1;Rab8b;Ets2;Sema4g;Nrip1;Slc9a3r1;Flrt2;Bbs1;Sdcbp;Vav3;Tacc2;Shank3;Smarcd3;Wls;Rasl11b;Pacrg;Dab2ip;Flrt3;March8;Sec14l1;Cadm3
GO:0000981	RNA polymerase II transcription factor activity, sequence-specific DNA binding	595	34	13.6101	2.49814	9.0243e-07	0.000740895	11622;12053;13047;13048;13134;14009;14025;16600;17125;17172;18028;18516;18991;20230;20787;20848;21423;21676;21888;22773;23872;50913;56364;56458;58208;66075;71371;73569;77771;114142;215418;219105;228598;228911	Foxp2;Ahr;Bcl6;Cux1;Cux2;Dach1;Etv1;Bcl11a;Klf4;Smad1;Ascl1;Nfib;Pbx3;Pou3f1;Satb1;Srebf1;Stat3;Tcf3;Csrnp1;Tead1;Tle4;Zmym5;Zic3;Ebf4;Tshz2;Ets2;Olig2;Zmym3;Foxo1;Bcl11b;Chchd3;Arid5b;Vgll3;Csrnp3
GO:0005509	calcium ion binding	561	32	12.8324	2.49369	1.9954e-06	0.00109215	12032;12308;12552;13138;13389;13858;14119;14299;16449;17391;18074;18189;18526;18530;18795;18798;20692;22359;52589;53322;54525;57776;60510;70357;72043;102502;114249;211712;219228;245578;279653;545370	Pls1;Npnt;Bcan;Calb2;Cdh11;Dag1;Dll3;Eps15;Fbn2;Ncs1;Jag1;Mmp24;Nid2;Nrxn1;Pcdh10;Pcdh8;Plcb1;Plcb4;Sparc;Pcdh9;Pcdh17;Vldlr;Pcdh11x;Pcdh19;Ncald;Nucb2;Syt7;Hmcn1;Ttyh1;Syt9;Kcnip1;Sulf2
GO:0008134	transcription factor binding	480	28	10.9796	2.55019	5.8662e-06	0.00240807	11518;11622;11787;12043;15904;16600;17172;17977;18035;18626;18708;18709;20602;20848;21423;21676;21888;52028;56381;56458;59036;66993;67393;70673;228598;268903;269209;382056	Add1;Ahr;Apbb2;Bcl2;Id4;Klf4;Ascl1;Ncoa1;Nfkbia;Per1;Pik3r1;Pik3r2;Ncor2;Stat3;Tcf3;Tead1;Tle4;Ebf4;Nrip1;Stk36;Crtc1;Bbs1;Spen;Foxo1;Dact1;Smarcd3;Cxxc5;Prdm16
GO:0001071	nucleic acid binding transcription factor activity	922	42	21.0899	1.99147	1.54366e-05	0.00422449	11622;12053;12395;13047;13048;13134;14009;14025;14236;15273;16600;17125;17172;18028;18516;18991;19377;20230;20787;20848;21423;21676;21888;22418;22773;23872;50913;56364;56381;56458;58208;66075;71371;71375;73569;77771;114142;215418;219105;228598;228911;242620	Foxp2;Ahr;Bcl6;Runx1t1;Cux1;Cux2;Dach1;Etv1;Bcl11a;Foxn2;Hivep2;Klf4;Smad1;Ascl1;Nfib;Pbx3;Pou3f1;Rai1;Satb1;Srebf1;Stat3;Tcf3;Csrnp1;Tead1;Tle4;Zmym5;Wnt5a;Zic3;Ebf4;Tshz2;Ets2;Dmrta2;Olig2;Zmym3;Spen;Foxo1;Bcl11b;Chchd3;Arid5b;Foxn3;Vgll3;Csrnp3
GO:0003700	transcription factor activity, sequence-specific DNA binding	922	42	21.0899	1.99147	1.54366e-05	0.00422449	11622;12053;12395;13047;13048;13134;14009;14025;14236;15273;16600;17125;17172;18028;18516;18991;19377;20230;20787;20848;21423;21676;21888;22418;22773;23872;50913;56364;56381;56458;58208;66075;71371;71375;73569;77771;114142;215418;219105;228598;228911;242620	Foxp2;Ahr;Bcl6;Runx1t1;Cux1;Cux2;Dach1;Etv1;Bcl11a;Foxn2;Hivep2;Klf4;Smad1;Ascl1;Nfib;Pbx3;Pou3f1;Rai1;Satb1;Srebf1;Stat3;Tcf3;Csrnp1;Tead1;Tle4;Zmym5;Wnt5a;Zic3;Ebf4;Tshz2;Ets2;Dmrta2;Olig2;Zmym3;Spen;Foxo1;Bcl11b;Chchd3;Arid5b;Foxn3;Vgll3;Csrnp3
GO:0000988	transcription factor activity, protein binding	432	25	9.88162	2.52995	2.14092e-05	0.00431212	12395;12953;13436;14025;16600;17172;17977;18626;18751;18991;20602;21423;21886;21888;56381;56458;64898;67155;68705;68911;70673;71371;97064;228880;268903	Runx1t1;Cry2;Dnmt3b;Bcl11a;Klf4;Ascl1;Ncoa1;Per1;Prkcb;Pou3f1;Ncor2;Tcf3;Tle2;Tle4;Zmynd8;Nrip1;Spen;Foxo1;Lpin2;Smarca2;Gtf2f2;Pygo2;Prdm16;Arid5b;Wwtr1
GO:0019902	phosphatase binding	143	13	3.271	3.97432	2.47916e-05	0.00431212	12043;12953;13649;16534;18708;18709;20848;22031;26941;56458;66075;69601;78388	Bcl2;Cry2;Egfr;Kcnn4;Pik3r1;Pik3r2;Stat3;Traf3;Slc9a3r1;Foxo1;Chchd3;Dab2ip;Mvp
GO:0044212	transcription regulatory region DNA binding	728	35	16.6524	2.1018	2.77318e-05	0.00431212	11622;12053;12953;13047;13048;13197;14009;14025;15273;16600;17125;17172;17977;18028;18516;18626;19377;20230;20787;20848;21423;21676;22418;22773;23872;58208;67155;71371;74142;114142;224903;228598;228880;242620;268903	Foxp2;Ahr;Bcl6;Cry2;Cux1;Cux2;Gadd45a;Etv1;Bcl11a;Hivep2;Klf4;Smad1;Ascl1;Ncoa1;Nfib;Pbx3;Per1;Rai1;Satb1;Srebf1;Stat3;Tcf3;Tead1;Wnt5a;Safb;Zic3;Ebf4;Zmynd8;Ets2;Dmrta2;Nrip1;Bcl11b;Smarca2;Arid5b;Lonp1
GO:0000975	regulatory region DNA binding	730	35	16.6981	2.09605	2.93493e-05	0.00431212	11622;12053;12953;13047;13048;13197;14009;14025;15273;16600;17125;17172;17977;18028;18516;18626;19377;20230;20787;20848;21423;21676;22418;22773;23872;58208;67155;71371;74142;114142;224903;228598;228880;242620;268903	Foxp2;Ahr;Bcl6;Cry2;Cux1;Cux2;Gadd45a;Etv1;Bcl11a;Hivep2;Klf4;Smad1;Ascl1;Ncoa1;Nfib;Pbx3;Per1;Rai1;Satb1;Srebf1;Stat3;Tcf3;Tead1;Wnt5a;Safb;Zic3;Ebf4;Zmynd8;Ets2;Dmrta2;Nrip1;Bcl11b;Smarca2;Arid5b;Lonp1
Mature-specific genes
GO number	Description	C	O	E	R	PValue	adjP	Entrez gene ID	Gene symbol
Biological Process
GO:0048468	cell development	1080	76	44.5254	1.70689	1.14458e-06	0.00697164	11477;11682;12298;12393;12561;12799;12808;13176;13196;13508;13640;13839;13869;13982;14042;14088;14118;14158;14260;14360;14381;14400;17967;17968;18213;18514;18760;19016;19091;19272;19274;19726;20238;20239;20393;20679;21413;22253;23999;28000;29809;50791;54126;54418;56436;64297;67703;69726;71805;72007;74053;75665;75847;77300;93691;99683;108058;108138;108655;208922;210801;211323;212712;225288;237860;…	Camk2d;Xrcc4;Foxp1;Acvr1;Alk;Cacnb4;Runx2;Cdh4;Cnp;Cobl;Dcc;Asap1;Dscam;Efna5;Epha5;Erbb4;Esr1;Ext1;Fancc;Fbn1;Fer;Fmn1;Fyn;G6pdx;Gabrb1;Ncam1;Ncam2;Ntrk3;Pbx1;Prkd1;Pparg;Prkg1;Ptprk;Ptprm;Rfx3;Atxn1;Atxn2;Sgk1;Sox6;Cpeb3;Unc5d;Nrg1;Satb2;Tcf4;Unc5c;Fhod3;Ssh2;Lrfn5;Pde4d;Arid1b;Twf2;Lrrc4c;Prickle2;Plxna4;Sgcz;Prpf19;Rabgap1l;Frmd6;Vwc2;Negr1;Magi2;Arhgef7;Fmn2;Adrm1;Gprc5b;Tnik;Kirrel3;Smyd3;N…
GO:0048869	cellular developmental process	1929	113	79.5273	1.4209	1.65107e-05	0.0476186	11477;11682;11774;12298;12393;12561;12799;12808;12823;12831;13176;13196;13508;13607;13640;13839;13869;13982;14042;14088;14118;14158;14260;14360;14381;14400;14536;14811;17344;17967;17968;18213;18514;18760;18813;19016;19091;19272;19274;19664;19726;19883;20227;20238;20239;20393;20679;21413;22253;23999;26383;27276;28000;29809;50791;50914;50933;54126;54418;54650;56436;64297;66154;67703;68501;68955;697…	Slc39a3;Camk2d;Xrcc4;Foxp1;Srsf1;Acvr1;Alk;Ap3b1;Cacnb4;Runx2;Cdh4;Cnp;Cobl;Col19a1;Col5a1;Dcc;Asap1;Dscam;Eda;Efna5;Epha5;Erbb4;Esr1;Ext1;Fancc;Fbn1;Fer;Fmn1;Fyn;G6pdx;Gabrb1;Nr6a1;Grin2a;Ppargc1b;Pias2;Ncam1;Ncam2;Ntrk3;Pbx1;Prkd1;Pa2g4;Pparg;Prkg1;Ptprk;Ptprm;Nhs;Rbpj;Rfx3;Rora;Sart1;Atxn1;Atxn2;Sgk1;Sox6;Cpeb3;Unc5d;Nrg1;Satb2;Tcf4;Csnk1g1;Unc5c;Fhod3;Dnajc13;Ssh2;Lrfn5;Pde4d;Arid1b;Twf2;Lrrc…
GO:0045165	cell fate commitment	81	13	3.33941	3.89291	2.34536e-05	0.0476186	11477;12393;13869;18213;19016;19664;19883;20679;50914;211323;212712;243548;268396	Acvr1;Runx2;Erbb4;Ntrk3;Pparg;Rbpj;Rora;Sox6;Nrg1;Satb2;Prickle2;Sh3pxd2b;Olig1
GO:0030182	neuron differentiation	786	55	32.4046	1.69729	5.478e-05	0.0663605	11682;12393;12561;12799;12808;13176;13196;13508;13640;13839;13869;14042;14260;14360;14400;17967;17968;18213;18514;18760;19091;19272;19274;19664;19883;20239;20393;21413;22253;23999;28000;50791;50914;64297;67703;74053;75665;75847;77300;93691;99683;108655;208922;210801;211323;212712;237860;238205;239985;241568;243548;243743;319922;320840;665113	Foxp1;Alk;Runx2;Cdh4;Cnp;Cobl;Dcc;Asap1;Dscam;Efna5;Epha5;Erbb4;Ext1;Fmn1;Fyn;Gabrb1;Ncam1;Ncam2;Ntrk3;Pbx1;Prkd1;Prkg1;Ptprk;Ptprm;Rbpj;Rora;Atxn2;Sgk1;Cpeb3;Unc5d;Nrg1;Satb2;Tcf4;Unc5c;Ssh2;Lrfn5;Arid1b;Twf2;Lrrc4c;Prickle2;Plxna4;Prpf19;Vwc2;Negr1;Magi2;Olig1;Gprc5b;Tnik;Kirrel3;Grip1;Ccdc64;Ispd;Raph1;Klf7;Sec24b
GO:0009653	anatomical structure morphogenesis	1224	77	50.4621	1.5259	6.10522e-05	0.0663605	11477;12215;12393;12561;12799;12808;12831;13176;13508;13607;13640;13839;13869;13982;14042;14088;14118;14158;14260;14360;16001;17967;18213;18514;18760;18986;19274;19664;19883;20239;20336;20393;20679;21413;22253;23908;23938;23999;26940;30838;54126;67703;67795;71409;72007;72068;72469;73230;75847;76826;77300;80707;83767;93691;98496;99683;106947;108655;170826;192197;210801;211323;212712;214897;225288;…	Slc39a3;Foxp1;Acvr1;Bsg;Runx2;Cdh4;Cnp;Cobl;Col5a1;Dcc;Dscam;Eda;Efna5;Epha5;Erbb4;Esr1;Ext1;Fancc;Fbn1;Fer;Fmn1;Fyn;Igf1r;Ppargc1b;Ncam1;Ntrk3;Pbx1;Prkd1;Pou2f1;Bcas3;Ptprm;Rbpj;Rora;Atxn2;Exoc4;Sgk1;Sox6;Unc5d;Nrg1;Satb2;Tcf4;Csnk1g1;Unc5c;Fhod3;Fras1;Csgalnact1;Ssh2;Lrfn5;Slc24a4;Hs2st1;Map2k5;Twf2;Lrrc4c;Prickle2;Plxna4;Sh3pxd2b;Ecsit;Fbxw4;Frmd6;Znrf3;Arhgef7;Tnik;Kirrel3;Rnls;Fmnl2;Fndc3b;C…
GO:0030154	cell differentiation	1814	105	74.7862	1.404	6.5369e-05	0.0663605	11477;11682;11774;12298;12393;12561;12799;12808;12823;12831;13176;13196;13508;13607;13640;13839;13869;13982;14042;14088;14118;14158;14260;14360;14381;14400;14536;14811;17344;17967;17968;18213;18514;18760;18813;19016;19091;19272;19274;19664;19726;19883;20227;20238;20239;20393;20679;21413;22253;23999;26383;27276;28000;29809;50791;50914;50933;54126;54418;54650;56436;64297;66154;67703;68955;69726;718…	Camk2d;Xrcc4;Foxp1;Srsf1;Acvr1;Alk;Ap3b1;Cacnb4;Runx2;Cdh4;Cnp;Cobl;Col19a1;Col5a1;Dcc;Asap1;Dscam;Eda;Efna5;Epha5;Erbb4;Esr1;Ext1;Fancc;Fbn1;Fer;Fmn1;Fyn;G6pdx;Gabrb1;Nr6a1;Grin2a;Ppargc1b;Pias2;Ncam1;Ncam2;Ntrk3;Pbx1;Prkd1;Pa2g4;Pparg;Prkg1;Ptprk;Ptprm;Nhs;Rbpj;Rfx3;Rora;Sart1;Atxn1;Atxn2;Sgk1;Sox6;Cpeb3;Unc5d;Nrg1;Satb2;Tcf4;Unc5c;Fhod3;Dnajc13;Ssh2;Lrfn5;Pde4d;Arid1b;Twf2;Lrrc4c;Prickle2;Plxn…
GO:0007167	enzyme linked receptor protein signaling pathway	415	34	17.1093	1.98722	9.05455e-05	0.0787875	11477;11682;12393;12402;13640;13839;13869;14118;14158;14360;16001;18099;18213;18760;19272;19279;19664;20238;21413;26940;50791;53618;56436;71805;73230;75747;94212;98496;208650;211323;223642;246103;271849;319922	Acvr1;Alk;Runx2;Cbl;Efna5;Epha5;Erbb4;Fbn1;Fer;Fyn;Igf1r;Nlk;Ntrk3;Prkd1;Ptprk;Ptprr;Rbpj;Atxn1;Cblb;Nrg1;Tcf4;Zc3h3;Atxn7;Ecsit;Shc4;Vwc2;Magi2;Fut8;Adrm1;Nup93;Bmper;Sesn3;Pag1;Pid1
GO:0007166	cell surface receptor signaling pathway	1049	67	43.2474	1.54923	0.000132079	0.100562	11477;11682;12298;12393;12402;12476;13000;13176;13607;13640;13839;13869;14118;14158;14360;14806;14811;16001;17967;18099;18213;18647;18760;19016;19272;19279;19664;19883;20238;21413;21885;22253;23938;26557;26940;30838;50791;53618;56436;64297;67579;71805;73230;75747;79202;80707;81535;94212;98496;110637;208650;211323;214897;218138;223642;234214;238871;241568;243743;246103;271849;319922;320127;328949;…	Grik4;Acvr1;Alk;Cacnb4;Runx2;Cbl;Cd151;Csnk2a2;Dcc;Eda;Efna5;Epha5;Erbb4;Fbn1;Fer;Fyn;Grik2;Grin2a;Igf1r;Ncam1;Nlk;Ntrk3;Cdk14;Prkd1;Pparg;Ptprk;Ptprr;Rbpj;Rora;Atxn1;Cblb;Nrg1;Tcf4;Csnk1g1;Gmds;Tle1;Unc5c;Zc3h3;Sorbs2;Pde4d;Map2k5;Lrrc4c;Plxna4;Atxn7;Homer2;Ecsit;Shc4;Fbxw4;Vwc2;Dgki;Mcc;Znrf3;Maml3;Magi2;Fut8;Adrm1;Gprc5b;Tnik;Cpeb4;Nup93;Bmper;Sesn3;Tnfrsf22;Wwox;Sgpp1;Pag1;Pid1
GO:0048699	generation of neurons	855	57	35.2493	1.61705	0.000150088	0.101576	11682;12393;12561;12799;12808;13176;13196;13508;13640;13839;13869;14042;14260;14360;14400;17967;17968;18213;18514;18760;19091;19272;19274;19664;19883;20238;20239;20393;21413;22253;23999;28000;50791;50914;64297;67703;74053;75665;75847;77300;93691;99683;108138;108655;208922;210801;211323;212712;237860;238205;239985;241568;243548;243743;319922;320840;665113	Xrcc4;Foxp1;Alk;Runx2;Cdh4;Cnp;Cobl;Dcc;Asap1;Dscam;Efna5;Epha5;Erbb4;Ext1;Fmn1;Fyn;Gabrb1;Ncam1;Ncam2;Ntrk3;Pbx1;Prkd1;Prkg1;Ptprk;Ptprm;Rbpj;Rora;Atxn1;Atxn2;Sgk1;Cpeb3;Unc5d;Nrg1;Satb2;Tcf4;Unc5c;Ssh2;Lrfn5;Arid1b;Twf2;Lrrc4c;Prickle2;Plxna4;Prpf19;Vwc2;Negr1;Magi2;Olig1;Gprc5b;Tnik;Kirrel3;Grip1;Ccdc64;Ispd;Raph1;Klf7;Sec24b
GO:0022008	neurogenesis	928	60	38.2589	1.56826	0.000228378	0.120801	11682;12393;12561;12799;12808;13176;13196;13508;13640;13839;13869;14042;14260;14360;14400;14811;17967;17968;18213;18514;18760;19091;19272;19274;19664;19883;20238;20239;20393;20679;21413;22253;23999;28000;50791;50914;64297;67703;74053;75665;75847;77300;93691;99683;108138;108655;110809;208922;210801;211323;212712;237860;238205;239985;241568;243548;243743;319922;320840;665113	Xrcc4;Foxp1;Srsf1;Alk;Runx2;Cdh4;Cnp;Cobl;Dcc;Asap1;Dscam;Efna5;Epha5;Erbb4;Ext1;Fmn1;Fyn;Gabrb1;Grin2a;Ncam1;Ncam2;Ntrk3;Pbx1;Prkd1;Prkg1;Ptprk;Ptprm;Rbpj;Rora;Atxn1;Atxn2;Sgk1;Sox6;Cpeb3;Unc5d;Nrg1;Satb2;Tcf4;Unc5c;Ssh2;Lrfn5;Arid1b;Twf2;Lrrc4c;Prickle2;Plxna4;Prpf19;Vwc2;Negr1;Magi2;Olig1;Gprc5b;Tnik;Kirrel3;Grip1;Ccdc64;Ispd;Raph1;Klf7;Sec24b
Cellular Component
GO:0005886	plasma membrane	1954	130	74.2408	1.75106	1.06e-12	8.6e-10	11477;11682;12215;12287;12293;12294;12298;12402;12476;12561;12799;12808;12877;13176;13196;13418;13483;13508;13607;13640;13839;13869;13982;14158;14260;14272;14360;14381;14395;14400;14470;14806;14811;14924;16001;16508;16510;17912;17967;17968;18191;18213;18647;18760;19091;19272;19279;20336;20393;22253;23888;24012;26422;26557;50791;54126;54418;56436;64297;66082;67579;67703;70497;71729;72061;73094;731…	Ano10;Ttc7b;Arrdc3;Slc39a3;Camk2d;Grik4;Kcnq3;Rasa2;Acvr1;Alk;Bsg;Cacna1b;Cacna2d1;Cacna2d3;Cacnb4;Cbl;Cd151;Cdh4;Cnp;Cobl;Cpeb1;Dcc;Asap1;Dnajc1;Dpp6;Dscam;Eda;Efna5;Epha5;Erbb4;Esr1;Kcnn2;Fer;Fmn1;Fnta;Fyn;G6pdx;Gabra2;Gabrb1;Rabac1;Grik2;Grin2a;Magi1;Igf1r;Kcnd2;Kcnh1;Kcnh7;Myo1b;Ncam1;Ncam2;Nrxn3;Ntrk3;Cdk14;Prkd1;Prkg1;Cabp7;Ptprk;Ptprr;Exoc4;Sgk1;Cblb;Cpeb3;Shank2;Unc5d;Nrg1;Ehbp1;Dgkb;Amph…
GO:0044459	plasma membrane part	1012	74	38.4502	1.92457	1.07e-08	4.35e-06	11477;11682;12215;12287;12293;12294;12298;12402;12476;12561;12877;13196;13483;13508;13607;13640;13839;13869;14158;14360;14381;14395;14400;14806;14811;16001;16508;16510;17967;18191;18213;19272;20336;23888;24012;26422;26557;66082;67579;73094;73102;74053;77531;79202;94212;108058;110637;110862;114713;140492;170738;208922;210274;211323;218038;224997;226525;227801;234214;238384;238871;238988;239857;241…	Camk2d;Grik4;Kcnq3;Rasa2;Acvr1;Alk;Bsg;Cacna1b;Cacna2d1;Cacna2d3;Cacnb4;Cbl;Cd151;Cdh4;Cpeb1;Asap1;Dpp6;Dscam;Eda;Efna5;Epha5;Erbb4;Kcnn2;Fer;Fyn;G6pdx;Gabra2;Gabrb1;Grik2;Grin2a;Igf1r;Kcnd2;Kcnh1;Kcnh7;Ncam1;Nrxn3;Ntrk3;Ptprk;Exoc4;Cpeb3;Shank2;Nrg1;Amph;Dlgap1;Rasal2;Dennd1a;Sorbs2;Slc24a4;Pde4d;Gpc6;Erc2;Cadm2;Rgs7;Lrrc4c;Lrrc7;Prickle2;Plxna4;Sgcz;Nbea;Homer2;Gphn;Shc4;Vwc2;Dgki;Znrf3;Abhd6;T…
GO:0097060	synaptic membrane	208	24	7.90281	3.03689	1.05e-06	0.000223087	12877;14395;14400;14806;14811;16508;16510;18191;26422;26557;67579;74053;77531;110637;208922;210274;224997;227801;238988;241568;242274;268566;271849;320127	Grik4;Cpeb1;Gabra2;Gabrb1;Grik2;Grin2a;Kcnd2;Kcnh1;Nrxn3;Cpeb3;Shank2;Dlgap1;Dennd1a;Erc2;Lrrc4c;Lrrc7;Nbea;Homer2;Gphn;Shc4;Dgki;Cpeb4;Grip1;Anks1b
GO:0045211	postsynaptic membrane	154	20	5.85112	3.41815	1.35e-06	0.000223087	12877;14395;14400;14806;14811;16508;16510;26422;26557;67579;74053;77531;110637;208922;210274;224997;241568;242274;268566;271849	Grik4;Cpeb1;Gabra2;Gabrb1;Grik2;Grin2a;Kcnd2;Kcnh1;Cpeb3;Shank2;Dlgap1;Lrrc4c;Lrrc7;Nbea;Homer2;Gphn;Shc4;Cpeb4;Grip1;Anks1b
GO:0045202	synapse	583	46	22.1507	2.07669	1.37e-06	0.000223087	12287;12877;13196;13508;14360;14395;14400;14470;14806;14811;16508;16510;18191;19276;20238;22253;26422;26557;27062;50791;53611;67579;71729;74053;77531;83767;108058;110637;140492;207278;208922;210274;211323;218038;218503;224997;227801;233908;238988;239857;241568;242274;268566;271849;319922;320127	Camk2d;Grik4;Cacna1b;Cpeb1;Asap1;Dscam;Kcnn2;Fyn;Gabra2;Gabrb1;Rabac1;Grik2;Grin2a;Kcnd2;Kcnh1;Nrxn3;Ptprn2;Atxn1;Fchsd2;Cpeb3;Shank2;Nrg1;Amph;Fcho2;Unc5c;Dlgap1;Dennd1a;Fus;Erc2;Cadm2;Lrrc4c;Lrrc7;Nbea;Homer2;Gphn;Cadps;Shc4;Vwc2;Dgki;Magi2;Vti1a;Cpeb4;Rgs12;Grip1;Anks1b;Wasf1
GO:0030054	cell junction	891	61	33.8529	1.80191	2.77e-06	0.000374779	12215;12402;12476;12877;13196;13508;13640;13839;14158;14260;14395;14400;14470;14806;14811;14924;16363;16508;16510;17912;17967;18760;19272;19274;19276;19279;22253;23999;26422;26557;27062;50791;54126;67579;70497;71409;71729;74053;77531;83767;99470;108058;108138;110637;208922;210274;218038;224997;227801;234214;237860;238988;239857;241568;241576;242274;268396;268566;271849;319710;319922	Camk2d;Xrcc4;Grik4;Bsg;Cbl;Cd151;Cpeb1;Asap1;Dscam;Efna5;Epha5;Fer;Fmn1;Gabra2;Gabrb1;Rabac1;Grik2;Grin2a;Magi1;Irf2;Kcnd2;Kcnh1;Myo1b;Ncam1;Prkd1;Ptprk;Ptprm;Ptprn2;Ptprr;Cpeb3;Shank2;Amph;Unc5c;Dlgap1;Dennd1a;Sorbs2;Ssh2;Erc2;Cadm2;Twf2;Lrrc4c;Ldlrad3;Lrrc7;Nbea;Homer2;Sh3pxd2b;Gphn;Cadps;Shc4;Frmd6;Vwc2;Magi2;Arhgef7;Cpeb4;Arhgap17;Fmnl2;Rgs12;Grip1;Anks1b;Wasf1;Magi3
GO:0034702	ion channel complex	160	19	6.07909	3.12547	9.44e-06	0.00109694	12287;12293;12294;12298;13483;14395;14400;14806;14811;16508;16510;66082;108058;110637;110862;210274;228071;238871;319922	Camk2d;Grik4;Kcnq3;Cacna1b;Cacna2d1;Cacna2d3;Cacnb4;Dpp6;Gabra2;Gabrb1;Grik2;Grin2a;Kcnd2;Kcnh1;Shank2;Sestd1;Pde4d;Vwc2;Abhd6
GO:0098794	postsynapse	306	27	11.6263	2.32233	3.65e-05	0.00333185	12877;13196;14360;14395;14400;14806;14811;16508;16510;20238;26422;26557;50791;67579;74053;77531;110637;140492;208922;210274;224997;233908;241568;242274;268566;271849;320127	Grik4;Cpeb1;Asap1;Kcnn2;Fyn;Gabra2;Gabrb1;Grik2;Grin2a;Kcnd2;Kcnh1;Atxn1;Cpeb3;Shank2;Dlgap1;Fus;Lrrc4c;Lrrc7;Nbea;Homer2;Gphn;Shc4;Dgki;Magi2;Cpeb4;Grip1;Anks1b
GO:1902495	transmembrane transporter complex	176	19	6.68699	2.84134	3.69e-05	0.00333185	12287;12293;12294;12298;13483;14395;14400;14806;14811;16508;16510;66082;108058;110637;110862;210274;228071;238871;319922	Camk2d;Grik4;Kcnq3;Cacna1b;Cacna2d1;Cacna2d3;Cacnb4;Dpp6;Gabra2;Gabrb1;Grik2;Grin2a;Kcnd2;Kcnh1;Shank2;Sestd1;Pde4d;Vwc2;Abhd6
GO:1990351	transporter complex	178	19	6.76298	2.80941	4.32e-05	0.00350936	12287;12293;12294;12298;13483;14395;14400;14806;14811;16508;16510;66082;108058;110637;110862;210274;228071;238871;319922	Camk2d;Grik4;Kcnq3;Cacna1b;Cacna2d1;Cacna2d3;Cacnb4;Dpp6;Gabra2;Gabrb1;Grik2;Grin2a;Kcnd2;Kcnh1;Shank2;Sestd1;Pde4d;Vwc2;Abhd6
Molecular Function
GO:0004871	signal transducer activity	437	37	17.4631	2.11876	1.04799e-05	0.012513	11477;11682;12402;13176;13607;13839;13869;13982;14395;14400;14536;14806;14811;16001;16510;18004;18099;18213;19016;19274;19883;22253;23938;24012;26940;50791;64297;71729;72469;94212;110637;208650;227120;241263;243743;333050;665113	Grik4;Acvr1;Alk;Cbl;Dcc;Eda;Epha5;Erbb4;Esr1;Gabra2;Gabrb1;Nr6a1;Grik2;Grin2a;Igf1r;Kcnh1;Nek1;Nlk;Ntrk3;Pparg;Ptprm;Rora;Cblb;Unc5c;Plcl1;Map2k5;Rgs7;Gpr158;Plxna4;Ecsit;Ksr2;Magi2;Gprc5b;Tnik;Rgs12;Plcd3;Pag1
GO:0022836	gated channel activity	149	16	5.95423	2.68717	0.000286287	0.158318	12287;12293;12294;12298;14395;14400;14806;14811;16508;16510;102566;110637;110862;140492;170738;382014	Ano10;Grik4;Kcnq3;Cacna1b;Cacna2d1;Cacna2d3;Cacnb4;Kcnn2;Gabra2;Gabrb1;Grik2;Grin2a;Kcnd2;Kcnh1;Kcnh7;Ano8
GO:0030551	cyclic nucleotide binding	17	5	0.679341	7.36007	0.000411172	0.158318	12799;16510;19091;23984;238871	Cnp;Kcnh1;Prkg1;Pde4d;Pde10a
GO:0038023	signaling receptor activity	266	22	10.6297	2.06967	0.000946274	0.158318	11477;11682;13176;13839;13869;13982;14395;14400;14536;14806;14811;16001;16510;18213;19016;19274;19883;22253;64297;110637;241263;243743	Grik4;Acvr1;Alk;Dcc;Epha5;Erbb4;Esr1;Gabra2;Gabrb1;Nr6a1;Grik2;Grin2a;Igf1r;Kcnh1;Ntrk3;Pparg;Ptprm;Rora;Unc5c;Gpr158;Plxna4;Gprc5b
GO:0098772	molecular function regulator	643	42	25.6951	1.63455	0.000968657	0.158318	12294;13196;13483;13607;14272;18191;19091;20166;20393;24012;26932;29809;53902;54126;55943;56436;64297;70497;71544;71729;71978;72400;72930;76142;77766;78514;108058;110651;114713;170826;192197;211323;218038;223754;226525;227801;241568;259302;268396;319934;320127;329877	Camk2d;Rps6ka3;Rasa2;Cacna2d3;Asap1;Dpp6;Eda;Fnta;Ppargc1b;Nrxn3;Prkg1;Bcas3;Rtkn;Sgk1;Nrg1;Amph;Tbc1d22a;Rasal2;Dennd1a;Rgs7;Lrrc4c;Srgap3;Sh3pxd2b;Ppp2r5e;Rabgap1l;Sbf2;Dgki;Dennd4c;Rcan3;Arhgef7;Stx8;Adrm1;Gprc5b;Arhgap17;Arhgap42;Rgs12;Ppp2r2a;Pinx1;Ppp2r2b;Ppp1r14c;Elp4;Arhgap10
GO:0030971	receptor tyrosine kinase binding	30	6	1.19884	5.00485	0.00102406	0.158318	12402;14272;94212;208650;211323;271849	Cbl;Fnta;Cblb;Nrg1;Shc4;Pag1
GO:0022824	transmitter-gated ion channel activity	21	5	0.839186	5.95815	0.00118516	0.158318	14395;14400;14806;14811;110637	Grik4;Gabra2;Gabrb1;Grik2;Grin2a
GO:0022835	transmitter-gated channel activity	21	5	0.839186	5.95815	0.00118516	0.158318	14395;14400;14806;14811;110637	Grik4;Gabra2;Gabrb1;Grik2;Grin2a
GO:0005216	ion channel activity	187	17	7.47275	2.27493	0.00128307	0.158318	12287;12293;12294;12298;14395;14400;14806;14811;16508;16510;102566;110637;110862;140492;170738;238384;382014	Ano10;Grik4;Kcnq3;Cacna1b;Cacna2d1;Cacna2d3;Cacnb4;Kcnn2;Gabra2;Gabrb1;Grik2;Grin2a;Kcnd2;Kcnh1;Kcnh7;Slc24a4;Ano8
GO:0022838	substrate-specific channel activity	188	17	7.51271	2.26283	0.00136049	0.158318	12287;12293;12294;12298;14395;14400;14806;14811;16508;16510;102566;110637;110862;140492;170738;238384;382014	Ano10;Grik4;Kcnq3;Cacna1b;Cacna2d1;Cacna2d3;Cacnb4;Kcnn2;Gabra2;Gabrb1;Grik2;Grin2a;Kcnd2;Kcnh1;Kcnh7;Slc24a4;Ano8
