# Supplementary material for: RNA-Sequencing Analysis Reveals a Regulatory Role for Transcription Factor Fezf2 in the Mature Motor Cortex
Source: Front Mol Neurosci. 2017 Sep 7;10:283. doi: 10.3389/fnmol.2017.00283 (PMC5594072; doi:10.3389/fnmol.2017.00283)
Supplement: Supplementary file 7 [file Table_7.xlsx]

## Sheet: DAVID_GO groups only_Fezf2KD_Ju
Supplementary table 7 Functional annotation and term enrichment analysis output from DAVID
GO: gene ontology
CC: cellular component
MF: molecular function
BP: biological process
Annotation Cluster 1	Enrichment Score: 7.094081360531601
Category	Term	Count	%	PValue	Entrez Gene ID	List Total	Pop Hits	Pop Total	Fold Enrichment	Benjamini
GOTERM_CC_FAT	GO:0045211~postsynaptic membrane	26	3.63128	2.75011e-09	271849, 268566, 14811, 14816, 23859, 224997, 108069, 26557, 26422, 11441, 74053, 110637, 244310, 14395, 210274, 77531, 12877, 14802, 64085, 243764, 14806, 16531, 14407, 192167, 14400, 14402	419	88	5567	3.92553	4.27642e-07
GOTERM_CC_FAT	GO:0045202~synapse	45	6.28492	2.36532e-08	27062, 218194, 271849, 227801, 14811, 268566, 50791, 72003, 211323, 18189, 14816, 23859, 224997, 26557, 108069, 15893, 26422, 110637, 11441, 74053, 244310, 14470, 14395, 116838, 210274, 12877, 77531, 11423, 208727, 14802, 218038, 108073, 64085, 243764, 108058, 14806, 18191, 16531, 14407, 71972, 58194, 192167, 14400, 14402, 238988	419	244	5567	2.45036	2.45204e-06
GOTERM_CC_FAT	GO:0044456~synapse part	34	4.7486	4.74783e-08	271849, 14811, 268566, 72003, 18189, 14816, 23859, 224997, 26557, 108069, 15893, 26422, 110637, 74053, 244310, 11441, 14470, 14395, 210274, 12877, 77531, 14802, 218038, 64085, 108073, 243764, 14806, 18191, 16531, 14407, 192167, 14400, 14402, 238988	419	159	5567	2.84112	3.69143e-06
GOTERM_CC_FAT	GO:0030054~cell junction	47	6.56425	2.5743e-07	118446, 27062, 218194, 271849, 227801, 237860, 18163, 14811, 268566, 50791, 72003, 23859, 224997, 26557, 15893, 26422, 110637, 11441, 74053, 244310, 14470, 70497, 14395, 116838, 210274, 12877, 77531, 11423, 14802, 218038, 241431, 14260, 14924, 12386, 243764, 99470, 14806, 230959, 14407, 71972, 58194, 58998, 192167, 14400, 14402, 11789, 238988	419	282	5567	2.2144	1.6012e-05
GOTERM_CC_FAT	GO:0044459~plasma membrane part	93	12.9888	4.25794e-06	12293, 383348, 118446, 27062, 218194, 237860, 16508, 12561, 18163, 14811, 50791, 23859, 26557, 74053, 26422, 70497, 14470, 210274, 11774, 11423, 319845, 77531, 268902, 12298, 15560, 53896, 103978, 218038, 14924, 12386, 243764, 13982, 108058, 381813, 16531, 230959, 16535, 14407, 11477, 71972, 58194, 18213, 241035, 58998, 192167, 211712, 23888, 14400, 14402, 13840, 238988, 117606, 271849, 227801, 2…	419	789	5567	1.56608	0.000189157
Annotation Cluster 2	Enrichment Score: 3.385033091096849
Category	Term	Count	%	PValue	Entrez Gene ID	List Total	Pop Hits	Pop Total	Fold Enrichment	Benjamini
GOTERM_MF_FAT	GO:0022803~passive transmembrane transporter activity	37	5.1676	7.69172e-08	12293, 383348, 118446, 16508, 14811, 12294, 140492, 70357, 226922, 54376, 22065, 110637, 110862, 11441, 80334, 14395, 72413, 240776, 12298, 14802, 106931, 268345, 12289, 108073, 12288, 12287, 14806, 16531, 382014, 14407, 16535, 16510, 170738, 72258, 14400, 14402, 102566	439	187	5872	2.64656	4.32265e-05
GOTERM_MF_FAT	GO:0015267~channel activity	37	5.1676	7.69172e-08	12293, 383348, 118446, 16508, 14811, 12294, 140492, 70357, 226922, 54376, 22065, 110637, 110862, 11441, 80334, 14395, 72413, 240776, 12298, 14802, 106931, 268345, 12289, 108073, 12288, 12287, 14806, 16531, 382014, 14407, 16535, 16510, 170738, 72258, 14400, 14402, 102566	439	187	5872	2.64656	4.32265e-05
GOTERM_MF_FAT	GO:0005216~ion channel activity	36	5.02793	1.60401e-07	12293, 383348, 16508, 14811, 12294, 140492, 70357, 226922, 54376, 22065, 110637, 110862, 11441, 80334, 14395, 72413, 240776, 12298, 14802, 106931, 268345, 12289, 108073, 12288, 12287, 14806, 16531, 382014, 14407, 16535, 16510, 170738, 72258, 14400, 14402, 102566	439	184	5872	2.61701	4.50716e-05
GOTERM_MF_FAT	GO:0022838~substrate specific channel activity	36	5.02793	1.84374e-07	12293, 383348, 16508, 14811, 12294, 140492, 70357, 226922, 54376, 22065, 110637, 110862, 11441, 80334, 14395, 72413, 240776, 12298, 14802, 106931, 268345, 12289, 108073, 12288, 12287, 14806, 16531, 382014, 14407, 16535, 16510, 170738, 72258, 14400, 14402, 102566	439	185	5872	2.60287	3.45388e-05
GOTERM_MF_FAT	GO:0022836~gated channel activity	32	4.46927	4.12222e-07	12293, 383348, 16508, 14811, 12294, 140492, 70357, 226922, 54376, 110637, 110862, 11441, 80334, 14395, 72413, 240776, 12298, 14802, 106931, 268345, 12289, 12288, 108073, 12287, 14806, 16531, 14407, 16535, 16510, 170738, 14400, 14402	439	158	5872	2.70903	5.79155e-05
GOTERM_MF_FAT	GO:0005261~cation channel activity	27	3.77095	5.19434e-06	12293, 383348, 16508, 14811, 140492, 12294, 226922, 70357, 54376, 22065, 110862, 11441, 80334, 72413, 240776, 12298, 106931, 12289, 268345, 12288, 108073, 12287, 16531, 16535, 16510, 170738, 72258	439	135	5872	2.67517	0.000583675
GOTERM_CC_FAT	GO:0034702~ion channel complex	19	2.65363	3.68281e-05	383348, 16508, 106931, 12289, 268345, 12288, 12287, 226922, 16531, 382014, 16535, 14407, 110862, 11441, 14395, 14400, 12298, 14402, 102566	419	84	5567	3.00526	0.00127183
GOTERM_MF_FAT	GO:0046873~metal ion transmembrane transporter activity	28	3.91061	6.64805e-05	12293, 383348, 16508, 14811, 106947, 140492, 12294, 70357, 226922, 54376, 22065, 110862, 11441, 80334, 72413, 240776, 12298, 106931, 12289, 268345, 12288, 108073, 12287, 16531, 16535, 16510, 170738, 72258	439	164	5872	2.28368	0.00620786
GOTERM_MF_FAT	GO:0005244~voltage-gated ion channel activity	20	2.7933	0.000380075	12293, 383348, 16508, 106931, 12289, 268345, 108073, 12288, 12287, 12294, 226922, 70357, 54376, 16531, 16535, 110862, 80334, 16510, 170738, 12298	439	109	5872	2.45429	0.0300593
GOTERM_MF_FAT	GO:0022832~voltage-gated channel activity	20	2.7933	0.000380075	12293, 383348, 16508, 106931, 12289, 268345, 108073, 12288, 12287, 12294, 226922, 70357, 54376, 16531, 16535, 110862, 80334, 16510, 170738, 12298	439	109	5872	2.45429	0.0300593
GOTERM_MF_FAT	GO:0005267~potassium channel activity	16	2.23464	0.000460598	383348, 16508, 106931, 268345, 140492, 70357, 226922, 16531, 16535, 110862, 80334, 16510, 72413, 170738, 240776, 72258	439	77	5872	2.7794	0.0318464
GOTERM_BP_FAT	GO:0006813~potassium ion transport	17	2.3743	0.00152077	383348, 16508, 106931, 268345, 140492, 70357, 226922, 16531, 16535, 110862, 80334, 16510, 170738, 72413, 240776, 72258, 238384	446	96	6055	2.40412	0.30625
GOTERM_MF_FAT	GO:0022843~voltage-gated cation channel activity	15	2.09497	0.00163708	383348, 16508, 106931, 12289, 268345, 108073, 12288, 12287, 226922, 16531, 16535, 110862, 16510, 170738, 12298	439	78	5872	2.57228	0.0879673
GOTERM_BP_FAT	GO:0030001~metal ion transport	31	4.32961	0.00216561	12293, 383348, 16508, 14811, 106947, 140492, 12294, 70357, 226922, 54376, 22065, 110862, 11441, 80334, 331004, 72413, 240776, 76775, 238384, 12298, 106931, 268345, 12289, 12288, 12287, 108058, 16531, 16535, 16510, 170738, 72258	446	237	6055	1.77579	0.315318
GOTERM_CC_FAT	GO:0034703~cation channel complex	12	1.67598	0.00254246	383348, 16535, 110862, 16508, 106931, 12289, 268345, 12288, 12287, 226922, 12298, 16531	419	56	5567	2.84708	0.0514121
GOTERM_BP_FAT	GO:0006811~ion transport	42	5.86592	0.00366397	12293, 383348, 16508, 14811, 106947, 12294, 140492, 70357, 226922, 54376, 22065, 110637, 11441, 110862, 331004, 80334, 14395, 72413, 240776, 76775, 238384, 12298, 73102, 20503, 14802, 106931, 268345, 12289, 12288, 12287, 108058, 14806, 16531, 382014, 16535, 14407, 16510, 170738, 72258, 14400, 14402, 102566	446	365	6055	1.5622	0.324261
GOTERM_BP_FAT	GO:0006812~cation transport	31	4.32961	0.0265495	12293, 383348, 16508, 14811, 106947, 140492, 12294, 70357, 226922, 54376, 22065, 110862, 11441, 80334, 331004, 72413, 240776, 76775, 238384, 12298, 106931, 268345, 12289, 12288, 12287, 108058, 16531, 16535, 16510, 170738, 72258	446	284	6055	1.48191	0.762267
GOTERM_MF_FAT	GO:0005249~voltage-gated potassium channel activity	10	1.39665	0.0293304	383348, 16535, 110862, 16510, 16508, 106931, 170738, 268345, 226922, 16531	439	59	5872	2.26709	0.605232
GOTERM_CC_FAT	GO:0034705~potassium channel complex	8	1.11732	0.0310173	383348, 16535, 110862, 16508, 106931, 268345, 226922, 16531	419	41	5567	2.59247	0.324273
GOTERM_CC_FAT	GO:0008076~voltage-gated potassium channel complex	8	1.11732	0.0310173	383348, 16535, 110862, 16508, 106931, 268345, 226922, 16531	419	41	5567	2.59247	0.324273
GOTERM_MF_FAT	GO:0030955~potassium ion binding	11	1.53631	0.058639	16535, 110862, 80334, 16510, 16508, 170738, 268345, 238384, 226922, 70357, 16531	439	77	5872	1.91084	0.677622
GOTERM_BP_FAT	GO:0015672~monovalent inorganic cation transport	19	2.65363	0.063697	383348, 16508, 106931, 268345, 140492, 226922, 70357, 16531, 16535, 110862, 80334, 331004, 16510, 170738, 72413, 240776, 72258, 76775, 238384	446	167	6055	1.5446	0.865732
GOTERM_MF_FAT	GO:0031420~alkali metal ion binding	13	1.81564	0.141105	16508, 268345, 70357, 226922, 16531, 16535, 110862, 331004, 80334, 16510, 170738, 76775, 238384	439	114	5872	1.52532	0.856704
GOTERM_BP_FAT	GO:0055085~transmembrane transport	20	2.7933	0.474578	74610, 16508, 12289, 12288, 12287, 71805, 73822, 226922, 16531, 16535, 22065, 110862, 331004, 16510, 170738, 73658, 238384, 53896, 73102, 20503	446	250	6055	1.0861	0.998796
Annotation Cluster 3	Enrichment Score: 3.0814602108944866
Category	Term	Count	%	PValue	Entrez Gene ID	List Total	Pop Hits	Pop Total	Fold Enrichment	Benjamini
GOTERM_BP_FAT	GO:0007626~locomotory behavior	23	3.21229	2.14832e-05	20563, 108071, 14811, 12288, 12287, 12799, 211323, 14816, 16531, 54713, 20238, 13508, 18203, 18143, 18750, 14158, 268902, 11994, 12298, 27386, 93688, 50933, 109205	446	114	6055	2.73906	0.0404503
GOTERM_BP_FAT	GO:0007610~behavior	32	4.46927	9.49289e-05	18163, 14811, 211323, 14816, 54713, 13508, 18203, 11441, 18143, 268902, 14158, 12298, 15560, 27386, 109205, 14266, 218038, 20563, 108071, 108073, 12288, 12287, 12799, 14806, 16531, 227120, 20238, 18750, 11994, 192285, 93688, 50933	446	207	6055	2.09874	0.059008
GOTERM_BP_FAT	GO:0030534~adult behavior	12	1.67598	0.00288471	18203, 11441, 108073, 12288, 12799, 12298, 11994, 15560, 16531, 50933, 93688, 20238	446	58	6055	2.80888	0.293213
GOTERM_BP_FAT	GO:0008344~adult locomotory behavior	9	1.25698	0.006471	18203, 12288, 12799, 12298, 11994, 16531, 50933, 93688, 20238	446	39	6055	3.13298	0.43287
GOTERM_BP_FAT	GO:0007628~adult walking behavior	6	0.837989	0.0102832	12288, 12298, 11994, 16531, 50933, 93688	446	19	6055	4.28723	0.56298
Annotation Cluster 4	Enrichment Score: 2.9452373957565374
Category	Term	Count	%	PValue	Entrez Gene ID	List Total	Pop Hits	Pop Total	Fold Enrichment	Benjamini
GOTERM_BP_FAT	GO:0007267~cell-cell signaling	26	3.63128	0.000281002	118446, 14811, 94090, 211323, 14272, 18189, 23859, 224997, 108069, 244310, 11441, 116838, 11423, 12298, 14802, 12288, 108073, 12287, 12386, 14806, 18191, 16531, 20238, 18986, 192167, 14402	446	162	6055	2.1789	0.12632
GOTERM_BP_FAT	GO:0007268~synaptic transmission	22	3.07263	0.00041105	14802, 14811, 12288, 108073, 12287, 12386, 94090, 14272, 211323, 18189, 14806, 23859, 224997, 16531, 18191, 108069, 20238, 11441, 11423, 192167, 12298, 14402	446	129	6055	2.31533	0.146184
GOTERM_BP_FAT	GO:0019226~transmission of nerve impulse	24	3.35196	0.00219318	14802, 118446, 14811, 12288, 108073, 12287, 12386, 94090, 14272, 211323, 18189, 14806, 23859, 224997, 16531, 18191, 108069, 20238, 11441, 11423, 192167, 14360, 12298, 14402	446	166	6055	1.96283	0.296481
GOTERM_BP_FAT	GO:0050877~neurological system process	35	4.88827	0.00653689	118446, 18163, 14811, 94090, 211323, 14272, 18189, 14816, 23859, 224997, 108069, 18203, 11441, 21834, 11423, 12298, 109205, 14266, 14802, 218038, 108071, 12289, 108073, 12288, 12386, 12287, 244682, 14806, 18191, 16531, 20238, 192167, 14360, 11994, 14402	446	299	6055	1.58919	0.421924
Annotation Cluster 5	Enrichment Score: 2.2809176498912382
Category	Term	Count	%	PValue	Entrez Gene ID	List Total	Pop Hits	Pop Total	Fold Enrichment	Benjamini
GOTERM_CC_FAT	GO:0042734~presynaptic membrane	10	1.39665	6.86307e-05	11441, 110637, 14811, 108073, 18189, 14806, 18191, 238988, 16531, 108069	419	26	5567	5.11015	0.00193856
GOTERM_MF_FAT	GO:0005246~calcium channel regulator activity	4	0.558659	0.0433376	108073, 18189, 18191, 108069	439	11	5872	4.86395	0.64565
GOTERM_MF_FAT	GO:0016247~channel regulator activity	5	0.698324	0.0482907	83814, 108073, 18189, 18191, 108069	439	19	5872	3.51996	0.643079
Annotation Cluster 6	Enrichment Score: 2.0890555842844005
Category	Term	Count	%	PValue	Entrez Gene ID	List Total	Pop Hits	Pop Total	Fold Enrichment	Benjamini
GOTERM_MF_FAT	GO:0005261~cation channel activity	27	3.77095	5.19434e-06	12293, 383348, 16508, 14811, 140492, 12294, 226922, 70357, 54376, 22065, 110862, 11441, 80334, 72413, 240776, 12298, 106931, 12289, 268345, 12288, 108073, 12287, 16531, 16535, 16510, 170738, 72258	439	135	5872	2.67517	0.000583675
GOTERM_BP_FAT	GO:0030001~metal ion transport	31	4.32961	0.00216561	12293, 383348, 16508, 14811, 106947, 140492, 12294, 70357, 226922, 54376, 22065, 110862, 11441, 80334, 331004, 72413, 240776, 76775, 238384, 12298, 106931, 268345, 12289, 12288, 12287, 108058, 16531, 16535, 16510, 170738, 72258	446	237	6055	1.77579	0.315318
GOTERM_MF_FAT	GO:0005262~calcium channel activity	10	1.39665	0.00377958	12293, 22065, 14811, 12289, 108073, 12288, 12294, 12287, 12298, 54376	439	43	5872	3.11066	0.16251
GOTERM_BP_FAT	GO:0006816~calcium ion transport	12	1.67598	0.0183743	12293, 22065, 11441, 14811, 12289, 12288, 12294, 12287, 238384, 12298, 108058, 54376	446	74	6055	2.20155	0.69521
GOTERM_BP_FAT	GO:0006812~cation transport	31	4.32961	0.0265495	12293, 383348, 16508, 14811, 106947, 140492, 12294, 70357, 226922, 54376, 22065, 110862, 11441, 80334, 331004, 72413, 240776, 76775, 238384, 12298, 106931, 268345, 12289, 12288, 12287, 108058, 16531, 16535, 16510, 170738, 72258	446	284	6055	1.48191	0.762267
GOTERM_MF_FAT	GO:0005245~voltage-gated calcium channel activity	5	0.698324	0.0270481	12289, 108073, 12288, 12287, 12298	439	16	5872	4.17995	0.596061
GOTERM_BP_FAT	GO:0015674~di-, tri-valent inorganic cation transport	12	1.67598	0.0602728	12293, 22065, 11441, 14811, 12289, 12288, 12294, 12287, 238384, 12298, 108058, 54376	446	89	6055	1.8305	0.858962
GOTERM_CC_FAT	GO:0034704~calcium channel complex	4	0.558659	0.0683455	12289, 12288, 12287, 12298	419	13	5567	4.08812	0.519962
GOTERM_CC_FAT	GO:0005891~voltage-gated calcium channel complex	4	0.558659	0.0683455	12289, 12288, 12287, 12298	419	13	5567	4.08812	0.519962
Annotation Cluster 7	Enrichment Score: 2.0381178731663394
Category	Term	Count	%	PValue	Entrez Gene ID	List Total	Pop Hits	Pop Total	Fold Enrichment	Benjamini
GOTERM_BP_FAT	GO:0051931~regulation of sensory perception	4	0.558659	0.00149147	14811, 15560, 14816, 108069	446	4	6055	13.5762	0.336231
GOTERM_BP_FAT	GO:0051930~regulation of sensory perception of pain	4	0.558659	0.00149147	14811, 15560, 14816, 108069	446	4	6055	13.5762	0.336231
GOTERM_BP_FAT	GO:0019233~sensory perception of pain	5	0.698324	0.0544287	14811, 14360, 14816, 23859, 108069	446	20	6055	3.39406	0.863574
GOTERM_BP_FAT	GO:0031644~regulation of neurological system process	11	1.53631	0.0581396	11441, 18163, 14811, 108071, 12877, 192167, 15560, 14816, 14806, 108069, 15893	446	78	6055	1.9146	0.867308
Annotation Cluster 8	Enrichment Score: 1.888234134267759
Category	Term	Count	%	PValue	Entrez Gene ID	List Total	Pop Hits	Pop Total	Fold Enrichment	Benjamini
GOTERM_BP_FAT	GO:0007155~cell adhesion	31	4.32961	0.00484445	235106, 320873, 12831, 12561, 18163, 11856, 13607, 18488, 18189, 338352, 636808, 268902, 14158, 17967, 17968, 64085, 12386, 241175, 244682, 12823, 320840, 19274, 230959, 58998, 241035, 192167, 211712, 11994, 215654, 117606, 268890	446	250	6055	1.68345	0.35883
GOTERM_BP_FAT	GO:0022610~biological adhesion	31	4.32961	0.00484445	235106, 320873, 12831, 12561, 18163, 11856, 13607, 18488, 18189, 338352, 636808, 268902, 14158, 17967, 17968, 64085, 12386, 241175, 244682, 12823, 320840, 19274, 230959, 58998, 241035, 192167, 211712, 11994, 215654, 117606, 268890	446	250	6055	1.68345	0.35883
GOTERM_BP_FAT	GO:0016337~cell-cell adhesion	13	1.81564	0.0922165	320873, 12561, 64085, 12386, 241035, 58998, 268902, 192167, 211712, 11994, 215654, 117606, 17967	446	107	6055	1.64945	0.907819
Annotation Cluster 9	Enrichment Score: 1.7091349878194455
Category	Term	Count	%	PValue	Entrez Gene ID	List Total	Pop Hits	Pop Total	Fold Enrichment	Benjamini
GOTERM_MF_FAT	GO:0015269~calcium-activated potassium channel activity	4	0.558659	0.0173893	72413, 140492, 240776, 16531	439	8	5872	6.68793	0.481725
GOTERM_MF_FAT	GO:0022839~ion gated channel activity	4	0.558659	0.0173893	72413, 140492, 240776, 16531	439	8	5872	6.68793	0.481725
GOTERM_MF_FAT	GO:0005227~calcium activated cation channel activity	4	0.558659	0.0246622	72413, 140492, 240776, 16531	439	9	5872	5.94482	0.584021
Annotation Cluster 10	Enrichment Score: 1.6346154331736318
Category	Term	Count	%	PValue	Entrez Gene ID	List Total	Pop Hits	Pop Total	Fold Enrichment	Benjamini
GOTERM_CC_FAT	GO:0030424~axon	16	2.23464	0.0014373	16593, 12287, 12386, 13982, 19272, 16531, 108069, 67299, 11441, 268902, 13176, 14402, 11789, 117606, 17967, 17968	419	85	5567	2.50097	0.0314466
GOTERM_CC_FAT	GO:0043005~neuron projection	27	3.77095	0.00468972	227801, 14811, 210044, 14816, 108069, 11441, 210274, 268902, 77531, 53896, 17967, 17968, 16593, 211484, 12288, 12386, 12287, 13982, 19272, 16531, 67299, 13176, 14402, 11789, 117606, 238988, 93688	419	203	5567	1.76716	0.0873208
GOTERM_CC_FAT	GO:0044463~cell projection part	16	2.23464	0.0167528	66722, 14811, 16593, 12288, 12287, 74410, 13982, 108069, 16531, 11441, 241035, 77531, 268902, 319845, 14402, 11789	419	110	5567	1.93257	0.241597
GOTERM_CC_FAT	GO:0043025~cell soma	11	1.53631	0.0966714	11441, 227801, 12288, 12287, 13982, 14816, 14806, 19272, 117606, 93688, 17967	419	84	5567	1.73989	0.627715
GOTERM_CC_FAT	GO:0030425~dendrite	12	1.67598	0.103593	11441, 227801, 14811, 210044, 12288, 12287, 77531, 14816, 53896, 19272, 108069, 93688	419	96	5567	1.6608	0.643221
GOTERM_CC_FAT	GO:0042995~cell projection	35	4.88827	0.137688	227801, 14811, 210044, 74410, 14816, 108069, 11441, 210274, 268902, 319845, 77531, 53896, 17967, 17968, 83767, 16593, 66722, 12288, 211484, 12386, 12287, 13982, 16531, 19272, 67299, 19274, 27276, 241035, 13176, 11994, 14402, 11789, 238988, 117606, 93688	419	375	5567	1.24006	0.721893
Annotation Cluster 11	Enrichment Score: 1.5586610407025945
Category	Term	Count	%	PValue	Entrez Gene ID	List Total	Pop Hits	Pop Total	Fold Enrichment	Benjamini
GOTERM_MF_FAT	GO:0008066~glutamate receptor activity	9	1.25698	0.000562191	14802, 110637, 14811, 108071, 108073, 14816, 17441, 14806, 108069	439	27	5872	4.45862	0.0345062
GOTERM_MF_FAT	GO:0005230~extracellular ligand-gated ion channel activity	9	1.25698	0.00236406	14407, 14802, 11441, 110637, 14811, 14395, 14400, 14402, 14806	439	33	5872	3.64796	0.1139
GOTERM_MF_FAT	GO:0015276~ligand-gated ion channel activity	9	1.25698	0.0334908	14407, 14802, 11441, 110637, 14811, 14395, 14400, 14402, 14806	439	51	5872	2.36044	0.581129
GOTERM_MF_FAT	GO:0022834~ligand-gated channel activity	9	1.25698	0.0334908	14407, 14802, 11441, 110637, 14811, 14395, 14400, 14402, 14806	439	51	5872	2.36044	0.581129
GOTERM_CC_FAT	GO:0008328~ionotropic glutamate receptor complex	4	0.558659	0.0683455	14802, 110637, 14811, 14806	419	13	5567	4.08812	0.519962
GOTERM_MF_FAT	GO:0004970~ionotropic glutamate receptor activity	4	0.558659	0.11182	14802, 110637, 14811, 14806	439	16	5872	3.34396	0.834891
GOTERM_MF_FAT	GO:0005234~extracellular-glutamate-gated ion channel activity	4	0.558659	0.11182	14802, 110637, 14811, 14806	439	16	5872	3.34396	0.834891
GOTERM_CC_FAT	GO:0043235~receptor complex	5	0.698324	0.26642	14802, 11441, 110637, 14811, 14806	419	35	5567	1.89806	0.91008
Annotation Cluster 12	Enrichment Score: 1.5470624781213649
Category	Term	Count	%	PValue	Entrez Gene ID	List Total	Pop Hits	Pop Total	Fold Enrichment	Benjamini
GOTERM_CC_FAT	GO:0033267~axon part	6	0.837989	0.014061	12287, 268902, 13982, 14402, 11789, 16531	419	20	5567	3.98592	0.217035
GOTERM_CC_FAT	GO:0043679~nerve terminal	4	0.558659	0.0176993	12287, 13982, 14402, 16531	419	8	5567	6.6432	0.242467
GOTERM_CC_FAT	GO:0043195~terminal button	3	0.418994	0.0917994	13982, 14402, 16531	419	7	5567	5.69417	0.6194
Annotation Cluster 13	Enrichment Score: 1.3692105588190322
Category	Term	Count	%	PValue	Entrez Gene ID	List Total	Pop Hits	Pop Total	Fold Enrichment	Benjamini
GOTERM_BP_FAT	GO:0006928~cell motion	24	3.35196	0.0116075	19091, 12561, 20563, 12386, 14389, 57257, 13640, 212712, 211323, 54713, 53618, 30953, 11441, 11477, 13193, 110648, 93691, 18750, 268902, 14360, 13176, 11789, 71371, 117606	446	190	6055	1.71489	0.57814
GOTERM_BP_FAT	GO:0051674~localization of cell	16	2.23464	0.0659029	19091, 14389, 12386, 57257, 212712, 211323, 53618, 30953, 11441, 11477, 13193, 18750, 13176, 14360, 71371, 11789	446	134	6055	1.62104	0.858535
GOTERM_BP_FAT	GO:0048870~cell motility	16	2.23464	0.0659029	19091, 14389, 12386, 57257, 212712, 211323, 53618, 30953, 11441, 11477, 13193, 18750, 13176, 14360, 71371, 11789	446	134	6055	1.62104	0.858535
GOTERM_BP_FAT	GO:0016477~cell migration	15	2.09497	0.0661622	19091, 14389, 12386, 212712, 57257, 211323, 53618, 30953, 11477, 13193, 18750, 13176, 14360, 71371, 11789	446	123	6055	1.65564	0.855546
Annotation Cluster 14	Enrichment Score: 1.3451801289120344
Category	Term	Count	%	PValue	Entrez Gene ID	List Total	Pop Hits	Pop Total	Fold Enrichment	Benjamini
GOTERM_MF_FAT	GO:0005230~extracellular ligand-gated ion channel activity	9	1.25698	0.00236406	14407, 14802, 11441, 110637, 14811, 14395, 14400, 14402, 14806	439	33	5872	3.64796	0.1139
GOTERM_CC_FAT	GO:0034707~chloride channel complex	6	0.837989	0.0253504	14407, 382014, 14395, 14400, 14402, 102566	419	23	5567	3.46602	0.293336
GOTERM_MF_FAT	GO:0016917~GABA receptor activity	5	0.698324	0.0270481	14407, 14395, 14400, 17441, 14402	439	16	5872	4.17995	0.596061
GOTERM_MF_FAT	GO:0015276~ligand-gated ion channel activity	9	1.25698	0.0334908	14407, 14802, 11441, 110637, 14811, 14395, 14400, 14402, 14806	439	51	5872	2.36044	0.581129
GOTERM_MF_FAT	GO:0022834~ligand-gated channel activity	9	1.25698	0.0334908	14407, 14802, 11441, 110637, 14811, 14395, 14400, 14402, 14806	439	51	5872	2.36044	0.581129
GOTERM_MF_FAT	GO:0030594~neurotransmitter receptor activity	6	0.837989	0.0532655	14407, 11441, 14395, 243764, 14400, 14402	439	28	5872	2.86625	0.666676
GOTERM_MF_FAT	GO:0031404~chloride ion binding	6	0.837989	0.0532655	14407, 382014, 14395, 14400, 14402, 102566	439	28	5872	2.86625	0.666676
GOTERM_MF_FAT	GO:0005254~chloride channel activity	6	0.837989	0.0532655	14407, 382014, 14395, 14400, 14402, 102566	439	28	5872	2.86625	0.666676
GOTERM_MF_FAT	GO:0042165~neurotransmitter binding	6	0.837989	0.0532655	14407, 11441, 14395, 243764, 14400, 14402	439	28	5872	2.86625	0.666676
GOTERM_MF_FAT	GO:0004890~GABA-A receptor activity	4	0.558659	0.0546735	14407, 14395, 14400, 14402	439	12	5872	4.45862	0.663649
GOTERM_MF_FAT	GO:0043168~anion binding	6	0.837989	0.0605888	14407, 382014, 14395, 14400, 14402, 102566	439	29	5872	2.76742	0.677967
GOTERM_BP_FAT	GO:0007214~gamma-aminobutyric acid signaling pathway	4	0.558659	0.0782313	14407, 14395, 12298, 14402	446	14	6055	3.87892	0.886341
GOTERM_MF_FAT	GO:0005253~anion channel activity	6	0.837989	0.0952415	14407, 382014, 14395, 14400, 14402, 102566	439	33	5872	2.43197	0.799535
GOTERM_MF_FAT	GO:0008509~anion transmembrane transporter activity	6	0.837989	0.407088	14407, 382014, 14395, 14400, 14402, 102566	439	56	5872	1.43313	0.974575
Annotation Cluster 15	Enrichment Score: 1.3200269568486622
Category	Term	Count	%	PValue	Entrez Gene ID	List Total	Pop Hits	Pop Total	Fold Enrichment	Benjamini
GOTERM_BP_FAT	GO:0050890~cognition	21	2.93296	0.0113062	14266, 118446, 218038, 18163, 108071, 14811, 12289, 12288, 108073, 244682, 14816, 23859, 16531, 108069, 20238, 18203, 11441, 21834, 14360, 11994, 109205	446	158	6055	1.80444	0.582793
GOTERM_BP_FAT	GO:0007612~learning	8	1.11732	0.0395908	218038, 11441, 18163, 14811, 108071, 108073, 12288, 20238	446	44	6055	2.46841	0.835624
GOTERM_BP_FAT	GO:0007611~learning or memory	10	1.39665	0.0594416	14266, 18203, 218038, 11441, 18163, 14811, 108071, 108073, 12288, 20238	446	68	6055	1.9965	0.859571
GOTERM_BP_FAT	GO:0007613~memory	4	0.558659	0.197193	18203, 11441, 14811, 108073	446	21	6055	2.58595	0.963992
Annotation Cluster 16	Enrichment Score: 1.3094438880911425
Category	Term	Count	%	PValue	Entrez Gene ID	List Total	Pop Hits	Pop Total	Fold Enrichment	Benjamini
GOTERM_BP_FAT	GO:0009187~cyclic nucleotide metabolic process	7	0.977654	0.0024276	19883, 210044, 218461, 12799, 12298, 238871, 234889	446	20	6055	4.75168	0.283717
GOTERM_BP_FAT	GO:0009123~nucleoside monophosphate metabolic process	9	1.25698	0.0038642	19883, 210044, 218461, 12799, 12298, 238871, 99586, 234889, 22171	446	36	6055	3.39406	0.324061
GOTERM_MF_FAT	GO:0008081~phosphoric diester hydrolase activity	9	1.25698	0.0128149	29863, 23984, 239318, 218461, 12799, 72469, 238871, 227120, 18795	439	43	5872	2.7996	0.404141
GOTERM_MF_FAT	GO:0004112~cyclic-nucleotide phosphodiesterase activity	5	0.698324	0.0333452	29863, 23984, 218461, 12799, 238871	439	17	5872	3.93407	0.596508
GOTERM_BP_FAT	GO:0009214~cyclic nucleotide catabolic process	3	0.418994	0.046434	218461, 12799, 238871	446	5	6055	8.14574	0.839216
GOTERM_BP_FAT	GO:0046058~cAMP metabolic process	4	0.558659	0.0526921	210044, 218461, 12298, 238871	446	12	6055	4.52541	0.859566
GOTERM_BP_FAT	GO:0009125~nucleoside monophosphate catabolic process	3	0.418994	0.0663174	218461, 12799, 238871	446	6	6055	6.78812	0.852124
GOTERM_BP_FAT	GO:0046700~heterocycle catabolic process	4	0.558659	0.0782313	218461, 19125, 238871, 99586	446	14	6055	3.87892	0.886341
GOTERM_BP_FAT	GO:0034655~nucleobase, nucleoside, nucleotide and nucleic acid catabolic process	4	0.558659	0.0782313	218461, 12799, 238871, 99586	446	14	6055	3.87892	0.886341
GOTERM_BP_FAT	GO:0034656~nucleobase, nucleoside and nucleotide catabolic process	4	0.558659	0.0782313	218461, 12799, 238871, 99586	446	14	6055	3.87892	0.886341
GOTERM_BP_FAT	GO:0044270~nitrogen compound catabolic process	4	0.558659	0.108106	218461, 12799, 238871, 99586	446	16	6055	3.39406	0.920141
GOTERM_MF_FAT	GO:0004114~3',5'-cyclic-nucleotide phosphodiesterase activity	4	0.558659	0.11182	29863, 23984, 218461, 238871	439	16	5872	3.34396	0.834891
GOTERM_BP_FAT	GO:0009166~nucleotide catabolic process	3	0.418994	0.246969	218461, 12799, 238871	446	13	6055	3.13298	0.979068
GOTERM_BP_FAT	GO:0006163~purine nucleotide metabolic process	9	1.25698	0.50054	76295, 19883, 210044, 218461, 50769, 12298, 238871, 229949, 234889	446	104	6055	1.17487	0.999075
