# Supplementary material for: RNA-Sequencing Analysis Reveals a Regulatory Role for Transcription Factor Fezf2 in the Mature Motor Cortex
Source: Front Mol Neurosci. 2017 Sep 7;10:283. doi: 10.3389/fnmol.2017.00283 (PMC5594072; doi:10.3389/fnmol.2017.00283)
Supplement: Supplementary file 8 [file Table_8.xlsx]

## Sheet: enrichment_results_wg_result149
Supplementary table 8 Overrepresentation analysis of Fezf2-regulated genes using the mammalian phenotype database.
C: the number of reference genes in the category
O: the number of genes in the gene set and also in the category
E: the expected number in the category
R: ratio of enrichment
adjP: p value adjusted by the multiple test adjustment (Benjamini-Hochberg)
								Fezf2-regulated genes in category
Mammalian phenotype ID	Mammalian phenotype description	Number of genes in category	Number of Fezf2-regulated genes in category	E	R	PValue	adjP	Entrez ID	Gene symbol
MP:0002062	abnormal associative learning	187	37	15.5933	2.37281	3.71726e-07	0.00117662	14266;218038;11883;20238;12287;12288;208922;12386;18163;13193;13840;13982;14360;14395;14400;14600;14806;14811;14816;108071;108073;26557;15560;16531;140492;26422;18143;18203;241656;23984;76142;211612;19270;19377;110651;234214;66673	Grm5;Grm7;Rps6ka3;Arsa;Cacna1b;Cacna1c;Ctnna2;Dcx;Epha6;Esr1;Kcnn2;Aff2;Fyn;Gabra2;Gabrb1;Ghr;Grik2;Grin2a;Grm1;Htr2c;Kcnma1;Npas2;Ctnnd2;Ntan1;Ptprg;Rai1;Atxn1;Cpeb3;Ptchd1;Amph;Sorbs2;Pde10a;Pak7;Nbea;Homer2;Sorcs3;Ppp1r14c
MP:0002063	abnormal learning/memory/conditioning	404	62	33.6882	1.84041	7.49615e-07	0.00117662	14266;218038;11815;11883;20238;56710;12287;12288;241447;11441;208922;12386;18163;13056;13193;217480;13508;13840;238988;13982;14360;14395;14400;14600;14802;14806;14811;14816;108071;108073;26557;15560;16531;140492;242274;268890;78286;26422;17967;18143;27386;18189;18203;241656;23984;18795;76142;381813;211612;19270;19377;24012;19883;110651;58194;210274;234214;66673;259302;21834;665113;83767	Grm5;Grm7;Rps6ka3;Chrna7;Apod;Arsa;Cacna1b;Cacna1c;Ctnna2;Cyb561;Dcx;Dscam;Epha6;Esr1;Kcnn2;Aff2;Fyn;Gabra2;Gabrb1;Ghr;Gria4;Grik2;Grin2a;Grm1;Htr2c;Kcnma1;Ncam1;Npas2;Ctnnd2;Nrxn1;Ntan1;Plcb1;Ptprg;Rai1;Rora;Atxn1;Cpeb3;Shank2;Ptchd1;Dgkb;Amph;Thrb;Sorbs2;Erc2;Pde10a;Rgs7;Cers6;Pak7;Lrrc7;Srgap3;Nbea;Homer2;Lsamp;Npas3;Prmt8;Brinp1;Sh3kbp1;Tnik;Sorcs3;Ppp1r14c;Nav2;Wasf1
MP:0014114	abnormal cognition	405	62	33.7716	1.83586	8.1918e-07	0.00117662	14266;218038;11815;11883;20238;56710;12287;12288;241447;11441;208922;12386;18163;13056;13193;217480;13508;13840;238988;13982;14360;14395;14400;14600;14802;14806;14811;14816;108071;108073;26557;15560;16531;140492;242274;268890;78286;26422;17967;18143;27386;18189;18203;241656;23984;18795;76142;381813;211612;19270;19377;24012;19883;110651;58194;210274;234214;66673;259302;21834;665113;83767	Grm5;Grm7;Rps6ka3;Chrna7;Apod;Arsa;Cacna1b;Cacna1c;Ctnna2;Cyb561;Dcx;Dscam;Epha6;Esr1;Kcnn2;Aff2;Fyn;Gabra2;Gabrb1;Ghr;Gria4;Grik2;Grin2a;Grm1;Htr2c;Kcnma1;Ncam1;Npas2;Ctnnd2;Nrxn1;Ntan1;Plcb1;Ptprg;Rai1;Rora;Atxn1;Cpeb3;Shank2;Ptchd1;Dgkb;Amph;Thrb;Sorbs2;Erc2;Pde10a;Rgs7;Cers6;Pak7;Lrrc7;Srgap3;Nbea;Homer2;Lsamp;Npas3;Prmt8;Brinp1;Sh3kbp1;Tnik;Sorcs3;Ppp1r14c;Nav2;Wasf1
MP:0002066	abnormal motor capabilities/coordination/movement	1175	137	97.9793	1.39825	2.68829e-06	0.00289596	76633;229722;11423;11477;99633;319387;230959;11682;11774;11789;11815;78514;105171;11883;50769;20238;20239;246103;83675;107976;56710;12287;12288;12289;12294;12298;12402;75665;12561;68916;241447;11441;12799;12823;208922;94109;12386;18163;13056;66060;13176;13193;217480;23859;13508;101592;13640;13837;13869;13982;14118;54713;228564;26383;14360;14402;268566;64297;14802;14811;14816;108071;108073;208727;…	Efl1;Arrdc3;Bre;Grm5;Grm7;Sobp;Msra;Lmx1a;Rps6ka3;Pcca;Ache;Chrna7;Acvr1;Alk;Ap3b1;Apc;Apod;Arsa;Pcdh15;Cacna1b;Cacna1c;Cacna1d;Cacna2d3;Cacnb4;Ctnna2;Cbl;Cdh4;Cnp;Col19a1;Cyb561;Dcc;Dcx;Dscam;Efna5;Epha3;Erbb4;Esr1;Kcnn2;Fbn1;Fyn;Gabrb3;Gria4;Grin2a;Grm1;Hrh2;Htr2c;Kcnd2;Kcnh1;Kcnma1;Kcnq1;Klc1;Ppargc1b;Mtm1;Ndrg1;Ndufs4;Nlk;Ctnnd2;Nrxn1;Ntan1;Ntrk3;Pbx1;Pcsk2;Plcb1;Pparg;Prodh;Ptprg;Ptprr;Rai1;…
MP:0003313	abnormal locomotor activation	598	80	49.8652	1.60432	4.93143e-06	0.00394874	99633;319387;11682;11815;105171;11883;20238;20239;246103;83675;56710;12287;12288;12294;12298;12402;75665;12561;241447;11441;12823;208922;94109;13056;66060;217480;13837;13869;13982;54713;228564;26383;14402;64297;14802;14811;14816;108071;208727;15466;15560;16510;140492;16535;93691;110648;242274;268890;70122;17772;26422;17993;83814;320840;27386;211323;18189;18203;52552;11994;23984;18795;19016;170826…	Arrdc3;Grm5;Sobp;Lmx1a;Chrna7;Alk;Apod;Arsa;Pcdh15;Cacna1b;Cacna1c;Cacna2d3;Cacnb4;Cbl;Cdh4;Col19a1;Cyb561;Epha3;Erbb4;Esr1;Kcnn2;Gabrb3;Gria4;Grin2a;Grm1;Hrh2;Htr2c;Kcnh1;Kcnq1;Ppargc1b;Mtm1;Ndufs4;Nrxn1;Ntan1;Plcb1;Pparg;Ptprg;Rai1;Rora;Atxn1;Atxn2;Sh3gl2;Hdac4;Cpeb3;Shank2;Nrg1;Ptchd1;Dgkb;Thrb;Unc5c;Frmd5;Pde10a;Rgs7;Xirp2;Cers6;Lrrc7;Atxn7;Srgap3;Fto;Nbea;Lsamp;Npas3;Adgrl3;Negr1;Prmt8;Parp8…
MP:0001399	hyperactivity	259	43	21.5971	1.991	6.02501e-06	0.00394874	319387;105171;11883;20239;56710;12287;12294;12402;241447;94109;66060;217480;13869;13982;54713;228564;26383;14402;14802;208727;15560;16510;16535;93691;110648;242274;268890;70122;27386;211323;11994;18795;19016;381813;211612;19270;58194;210274;109205;259302;21834;665113;22253	Arrdc3;Sobp;Lmx1a;Arsa;Pcdh15;Cacna1b;Cacna2d3;Cbl;Erbb4;Esr1;Gabrb3;Gria4;Htr2c;Kcnh1;Kcnq1;Plcb1;Pparg;Ptprg;Atxn2;Hdac4;Shank2;Nrg1;Ptchd1;Dgkb;Thrb;Unc5c;Frmd5;Cers6;Lrrc7;Srgap3;Fto;Lsamp;Npas3;Adgrl3;Prmt8;Fezf2;Brinp1;Sh3kbp1;Cystm1;Tnik;Mllt3;Klf7;Csmd1
MP:0002206	abnormal CNS synaptic transmission	402	59	33.5214	1.76007	6.41475e-06	0.00394874	14266;20238;246103;12287;12288;12293;12298;27062;243764;11441;74438;12877;208922;12386;18163;13193;217480;23859;13483;13869;238988;228564;233908;14360;14395;14400;14402;14802;14806;110637;14811;14816;108071;108073;15560;331461;16531;140492;208439;242274;26422;83814;192167;211323;18189;18191;18795;19883;110651;210274;53896;234214;66673;73658;259302;21834;665113;22065;83767	Grm5;Grm7;Grik4;Rps6ka3;Chrna7;Cacna1b;Cacna1c;Cacna2d1;Cacnb4;Ctnna2;Cpeb1;Dcx;Dpp6;Erbb4;Kcnn2;Aff2;Fyn;Gabra2;Gabrb1;Gabrb3;Gria4;Grik2;Grin2a;Grm1;Htr2c;Kcnma1;Ctnnd2;Nrxn1;Nrxn3;Plcb1;Nlgn1;Rora;Atxn1;Klhl29;Cpeb3;Shank2;Nrg1;Dgkb;Thrb;Trpc3;Frmd5;Fus;Sorbs2;Dlg2;Erc2;Lrrc7;Chrm2;Atxn7;Srgap3;Nbea;Cadps;Il1rapl1;Slc7a10;Tnik;Sorcs3;Spns1;Clvs1;Wasf1;Nedd4l
MP:0002068	abnormal parental behavior	82	20	6.83771	2.92496	7.94409e-06	0.00427889	11774;11789;12386;13047;67299;13508;13982;54418;14360;14402;14816;242274;107895;17993;27386;18189;11994;116838;19883;210274	Mgat5;Rims2;Ap3b1;Apc;Pcdh15;Ctnna2;Cux1;Dscam;Esr1;Fyn;Gabrb3;Grm1;Ndufs4;Nrxn1;Rora;Shank2;Lrrc7;Npas3;Fmn2;Dock7
MP:0002557	abnormal social/conspecific interaction	188	34	15.6767	2.16883	9.3249e-06	0.00446455	11774;11789;78514;71371;56710;12287;12288;243764;12386;13047;67299;13508;13982;54418;14360;14402;14802;14816;140492;67703;242274;268890;107895;26422;17993;27386;18189;18203;11994;23984;116838;19883;210274;259302	Mgat5;Rims2;Ap3b1;Apc;Pcdh15;Cacna1b;Cacna1c;Ctnna2;Cux1;Dscam;Esr1;Kcnn2;Fyn;Gabrb3;Gria4;Grm1;Ndufs4;Nrxn1;Ntan1;Rora;Shank2;Pde10a;Lrrc7;Chrm2;Srgap3;Nbea;Lsamp;Npas3;Fmn2;Brinp1;Dock7;Kirrel3;Arid5b;Arhgap10
MP:0003635	abnormal synaptic transmission	448	63	37.3572	1.68642	1.25408e-05	0.00540381	14266;74100;20238;246103;12287;12288;12293;12298;27062;243764;11441;74438;12877;208922;12386;18163;13193;217480;23859;13483;13869;238988;228564;233908;14360;14395;14400;14402;14802;14806;110637;14811;14816;108071;108073;15560;331461;16508;16531;72413;140492;208439;242274;26422;83814;192167;211323;18189;18191;18795;381813;19883;110651;210274;53896;234214;66673;73658;259302;21834;665113;22065;83767	Grm5;Grm7;Grik4;Rps6ka3;Chrna7;Cacna1b;Cacna1c;Cacna2d1;Cacnb4;Ctnna2;Cpeb1;Dcx;Dpp6;Erbb4;Kcnn2;Aff2;Fyn;Gabra2;Gabrb1;Gabrb3;Gria4;Grik2;Grin2a;Grm1;Htr2c;Kcnd2;Kcnma1;Ctnnd2;Nrxn1;Nrxn3;Plcb1;Nlgn1;Rora;Atxn1;Klhl29;Cpeb3;Shank2;Nrg1;Dgkb;Thrb;Trpc3;Frmd5;Fus;Sorbs2;Dlg2;Erc2;Lrrc7;Chrm2;Atxn7;Srgap3;Nbea;Cadps;Il1rapl1;Prmt8;Slc7a10;Tnik;Sorcs3;Kcnmb2;Spns1;Arpp21;Clvs1;Wasf1;Nedd4l
